# Supplementary material for: Characterizing bacterial and fungal communities along the longitudinal axis of the intestine in cynomolgus monkeys
Source: Microbiol Spectr. 2023 Nov 8;11(6):e01996-23. doi: 10.1128/spectrum.01996-23 (PMC10714780; doi:10.1128/spectrum.01996-23)
Supplement: Table S1 — Bacteria–fungi correlations in ileum. [file spectrum.01996-23-s0002.xlsx]

## Sheet: Sheet1
Table S1: Bacteria-Fungi correlations in ileum
Source	Target	Correlation	p_value	Positive or negative correlation
B__Escherichia-Shigella	B__Actinobacillus	-0.828571	0.0415627	Negative
B__Gemella	B__Actinobacillus	0.828571	0.0415627	Positive
B__Streptococcus	B__Actinobacillus	0.885714	0.0188455	Positive
B__Dialister	B__Actinomyces	0.942857	0.00480466	Positive
B__Enterococcus	B__Actinomyces	-0.869657	0.0243769	Negative
B__Fusobacterium	B__Actinomyces	0.885714	0.0188455	Positive
B__Johnsonella	B__Actinomyces	0.828571	0.0415627	Positive
B__Leptotrichia	B__Actinomyces	0.942857	0.00480466	Positive
B__norank_f__norank_o__Clostridia_UCG-014	B__Actinomyces	0.885714	0.0188455	Positive
B__norank_f__Saccharimonadaceae	B__Actinomyces	0.885714	0.0188455	Positive
B__Streptococcus	B__Actinomyces	0.828571	0.0415627	Positive
B__Blautia	B__Agathobacter	0.828571	0.0415627	Positive
B__norank_f__norank_o__Saccharimonadales	B__Agathobacter	-0.828571	0.0415627	Negative
B__Prevotella	B__Agathobacter	0.885714	0.0188455	Positive
B__unclassified_f__Oscillospiraceae	B__Agathobacter	0.880406	0.0205987	Positive
B__Actinobacillus	B__Aggregatibacter	0.828571	0.0415627	Positive
B__Peptostreptococcus	B__Aggregatibacter	0.942857	0.00480466	Positive
B__Streptococcus	B__Aggregatibacter	0.942857	0.00480466	Positive
B__TM7x	B__Aggregatibacter	0.885714	0.0188455	Positive
B__unclassified_f__Pasteurellaceae	B__Aggregatibacter	0.828571	0.0415627	Positive
B__Agathobacter	B__Alloscardovia	0.885714	0.0188455	Positive
B__Prevotella	B__Alloscardovia	1	0	Positive
B__Ruminococcus	B__Alloscardovia	0.880406	0.0205987	Positive
B__unclassified_f__Oscillospiraceae	B__Alloscardovia	0.941124	0.00509754	Positive
B__Collinsella	B__Anaerostipes	0.954864	0.00300995	Positive
B__Phascolarctobacterium	B__Anaerostipes	0.954864	0.00300995	Positive
B__Subdoligranulum	B__Anaerostipes	0.89326	0.0164822	Positive
B__Lachnospira	B__Catenibacterium	1	0	Positive
B__Alloscardovia	B__Clostridium_sensu_stricto_1	0.845154	0.0341094	Positive
B__Anaerostipes	B__Clostridium_sensu_stricto_1	0.898027	0.0150677	Positive
B__Collinsella	B__Clostridium_sensu_stricto_1	0.857493	0.0290154	Positive
B__Helicobacter	B__Clostridium_sensu_stricto_1	0.92	0.009344	Positive
B__Holdemanella	B__Clostridium_sensu_stricto_1	0.898027	0.0150677	Positive
B__Kocuria	B__Clostridium_sensu_stricto_1	0.898027	0.0150677	Positive
B__norank_f__Erysipelotrichaceae	B__Clostridium_sensu_stricto_1	0.898027	0.0150677	Positive
B__Phascolarctobacterium	B__Clostridium_sensu_stricto_1	0.857493	0.0290154	Positive
B__Prevotella	B__Clostridium_sensu_stricto_1	0.845154	0.0341094	Positive
B__Senegalimassilia	B__Clostridium_sensu_stricto_1	0.898027	0.0150677	Positive
B__unclassified_f__Oscillospiraceae	B__Clostridium_sensu_stricto_1	0.898027	0.0150677	Positive
B__Phascolarctobacterium	B__Collinsella	0.867647	0.0251167	Positive
B__Agathobacter	B__Coprococcus	0.927634	0.00766584	Positive
B__Alloscardovia	B__Coprococcus	0.985611	0.000309086	Positive
B__Clostridium_sensu_stricto_1	B__Coprococcus	0.857493	0.0290154	Positive
B__Prevotella	B__Coprococcus	0.985611	0.000309086	Positive
B__Ruminococcus	B__Coprococcus	0.89326	0.0164822	Positive
B__unclassified_f__Oscillospiraceae	B__Coprococcus	0.954864	0.00300995	Positive
B__Faecalibacterium	B__Coriobacteriaceae_UCG-003	0.845154	0.0341094	Positive
B__Lachnospiraceae_NK3A20_group	B__Coriobacteriaceae_UCG-003	1	7.4e-32	Positive
B__norank_f__Butyricicoccaceae	B__Coriobacteriaceae_UCG-003	1	7.4e-32	Positive
B__norank_f__Muribaculaceae	B__Coriobacteriaceae_UCG-003	1	7.4e-32	Positive
B__Subdoligranulum	B__Coriobacteriaceae_UCG-003	0.857493	0.0290154	Positive
B__UCG-002	B__Coriobacteriaceae_UCG-003	0.845154	0.0341094	Positive
B__UCG-005	B__Coriobacteriaceae_UCG-003	0.898027	0.0150677	Positive
B__Actinomyces	B__Corynebacterium	0.942857	0.00480466	Positive
B__Dialister	B__Corynebacterium	1	0	Positive
B__Enterococcus	B__Corynebacterium	-0.927634	0.00766584	Negative
B__Fretibacterium	B__Corynebacterium	0.985611	0.000309086	Positive
B__Fusobacterium	B__Corynebacterium	0.942857	0.00480466	Positive
B__Granulicatella	B__Corynebacterium	0.811679	0.0498576	Positive
B__Leptotrichia	B__Corynebacterium	1	0	Positive
B__norank_f__norank_o__Clostridia_UCG-014	B__Corynebacterium	0.942857	0.00480466	Positive
B__Selenomonas	B__Corynebacterium	0.885714	0.0188455	Positive
B__Enterococcus	B__Dialister	-0.927634	0.00766584	Negative
B__Fusobacterium	B__Dialister	0.942857	0.00480466	Positive
B__norank_f__norank_o__Clostridia_UCG-014	B__Dialister	0.942857	0.00480466	Positive
B__Blautia	B__Dorea	0.811679	0.0498576	Positive
B__Coriobacteriaceae_UCG-003	B__Dorea	0.857493	0.0290154	Positive
B__Faecalibacterium	B__Dorea	0.898645	0.0148886	Positive
B__Lachnospiraceae_NK3A20_group	B__Dorea	0.857493	0.0290154	Positive
B__NK4A214_group	B__Dorea	0.857493	0.0290154	Positive
B__norank_f__Butyricicoccaceae	B__Dorea	0.857493	0.0290154	Positive
B__norank_f__Muribaculaceae	B__Dorea	0.857493	0.0290154	Positive
B__Peptostreptococcus	B__Dorea	-0.811679	0.0498576	Negative
B__Phascolarctobacterium	B__Dorea	0.823529	0.043965	Positive
B__Subdoligranulum	B__Dorea	0.941176	0.00508854	Positive
B__UCG-002	B__Dorea	0.985611	0.000309086	Positive
B__UCG-005	B__Dorea	0.954864	0.00300995	Positive
B__unclassified_o__Lactobacillales	B__Enterococcus	-0.898645	0.0148886	Negative
B__Coriobacteriaceae_UCG-003	B__Enterorhabdus	1	7.4e-32	Positive
B__Dorea	B__Enterorhabdus	0.857493	0.0290154	Positive
B__Faecalibacterium	B__Enterorhabdus	0.845154	0.0341094	Positive
B__Lachnospiraceae_NK3A20_group	B__Enterorhabdus	1	7.4e-32	Positive
B__NK4A214_group	B__Enterorhabdus	1	7.4e-32	Positive
B__norank_f__Butyricicoccaceae	B__Enterorhabdus	1	7.4e-32	Positive
B__norank_f__Muribaculaceae	B__Enterorhabdus	1	7.4e-32	Positive
B__Subdoligranulum	B__Enterorhabdus	0.857493	0.0290154	Positive
B__UCG-002	B__Enterorhabdus	0.845154	0.0341094	Positive
B__UCG-005	B__Enterorhabdus	0.898027	0.0150677	Positive
B__UCG-002	B__Faecalibacterium	0.942857	0.00480466	Positive
B__UCG-005	B__Faecalibacterium	0.941124	0.00509754	Positive
B__Actinomyces	B__Fretibacterium	0.927634	0.00766584	Positive
B__Dialister	B__Fretibacterium	0.985611	0.000309086	Positive
B__Enterococcus	B__Fretibacterium	-0.970588	0.00128486	Negative
B__Fusobacterium	B__Fretibacterium	0.927634	0.00766584	Positive
B__Granulicatella	B__Fretibacterium	0.823529	0.043965	Positive
B__Leptotrichia	B__Fretibacterium	0.985611	0.000309086	Positive
B__norank_f__norank_o__Clostridia_UCG-014	B__Fretibacterium	0.927634	0.00766584	Positive
B__Selenomonas	B__Fretibacterium	0.840668	0.0360576	Positive
B__unclassified_o__Lactobacillales	B__Fretibacterium	0.811679	0.0498576	Positive
B__Enterococcus	B__Fusobacterium	-0.927634	0.00766584	Negative
B__Gemella	B__Fusobacterium	0.828571	0.0415627	Positive
B__Streptococcus	B__Fusobacterium	0.828571	0.0415627	Positive
B__unclassified_o__Lactobacillales	B__Fusobacterium	0.885714	0.0188455	Positive
B__Streptococcus	B__Gemella	0.828571	0.0415627	Positive
B__Dialister	B__Granulicatella	0.811679	0.0498576	Positive
B__Enterococcus	B__Granulicatella	-0.882353	0.0199471	Negative
B__Fusobacterium	B__Granulicatella	0.927634	0.00766584	Positive
B__Gemella	B__Granulicatella	0.927634	0.00766584	Positive
B__Leptotrichia	B__Granulicatella	0.811679	0.0498576	Positive
B__norank_f__norank_o__Clostridia_UCG-014	B__Granulicatella	0.927634	0.00766584	Positive
B__Selenomonas	B__Granulicatella	0.840668	0.0360576	Positive
B__unclassified_o__Lactobacillales	B__Granulicatella	0.985611	0.000309086	Positive
B__Veillonella	B__Granulicatella	0.869657	0.0243769	Positive
B__Anaerostipes	B__Helicobacter	0.826184	0.0426922	Positive
B__Kocuria	B__Helicobacter	0.826184	0.0426922	Positive
B__Rothia	B__Helicobacter	0.845154	0.0341094	Positive
B__Sarcina	B__Helicobacter	0.845154	0.0341094	Positive
B__unclassified_f__Oscillospiraceae	B__Helicobacter	0.826184	0.0426922	Positive
B__Anaerostipes	B__Holdemanella	1	0	Positive
B__Collinsella	B__Holdemanella	0.954864	0.00300995	Positive
B__Helicobacter	B__Holdemanella	0.826184	0.0426922	Positive
B__Kocuria	B__Holdemanella	1	0	Positive
B__Phascolarctobacterium	B__Holdemanella	0.954864	0.00300995	Positive
B__Subdoligranulum	B__Holdemanella	0.89326	0.0164822	Positive
B__Actinobacillus	B__Johnsonella	0.828571	0.0415627	Positive
B__Escherichia-Shigella	B__Johnsonella	-0.885714	0.0188455	Negative
B__Streptococcus	B__Johnsonella	0.828571	0.0415627	Positive
B__unclassified_f__Pasteurellaceae	B__Johnsonella	0.942857	0.00480466	Positive
B__Anaerostipes	B__Kocuria	1	0	Positive
B__Collinsella	B__Kocuria	0.954864	0.00300995	Positive
B__Phascolarctobacterium	B__Kocuria	0.954864	0.00300995	Positive
B__Subdoligranulum	B__Kocuria	0.89326	0.0164822	Positive
B__Faecalibacterium	B__Lachnospiraceae_NK3A20_group	0.845154	0.0341094	Positive
B__norank_f__Muribaculaceae	B__Lachnospiraceae_NK3A20_group	1	7.4e-32	Positive
B__Subdoligranulum	B__Lachnospiraceae_NK3A20_group	0.857493	0.0290154	Positive
B__UCG-002	B__Lachnospiraceae_NK3A20_group	0.845154	0.0341094	Positive
B__UCG-005	B__Lachnospiraceae_NK3A20_group	0.898027	0.0150677	Positive
B__Dialister	B__Leptotrichia	1	0	Positive
B__Enterococcus	B__Leptotrichia	-0.927634	0.00766584	Negative
B__Fusobacterium	B__Leptotrichia	0.942857	0.00480466	Positive
B__norank_f__norank_o__Clostridia_UCG-014	B__Leptotrichia	0.942857	0.00480466	Positive
B__Actinomyces	B__Neisseria	0.927634	0.00766584	Positive
B__Corynebacterium	B__Neisseria	0.811679	0.0498576	Positive
B__Dialister	B__Neisseria	0.811679	0.0498576	Positive
B__Fretibacterium	B__Neisseria	0.823529	0.043965	Positive
B__Johnsonella	B__Neisseria	0.927634	0.00766584	Positive
B__Leptotrichia	B__Neisseria	0.811679	0.0498576	Positive
B__Olsenella	B__Neisseria	0.823529	0.043965	Positive
B__Solobacterium	B__Neisseria	0.927634	0.00766584	Positive
B__TM7x	B__Neisseria	0.811679	0.0498576	Positive
B__unclassified_f__Pasteurellaceae	B__Neisseria	0.927634	0.00766584	Positive
B__Coriobacteriaceae_UCG-003	B__NK4A214_group	1	7.4e-32	Positive
B__Faecalibacterium	B__NK4A214_group	0.845154	0.0341094	Positive
B__Lachnospiraceae_NK3A20_group	B__NK4A214_group	1	7.4e-32	Positive
B__norank_f__Butyricicoccaceae	B__NK4A214_group	1	7.4e-32	Positive
B__norank_f__Muribaculaceae	B__NK4A214_group	1	7.4e-32	Positive
B__Subdoligranulum	B__NK4A214_group	0.857493	0.0290154	Positive
B__UCG-002	B__NK4A214_group	0.845154	0.0341094	Positive
B__UCG-005	B__NK4A214_group	0.898027	0.0150677	Positive
B__Faecalibacterium	B__norank_f__Butyricicoccaceae	0.845154	0.0341094	Positive
B__Lachnospiraceae_NK3A20_group	B__norank_f__Butyricicoccaceae	1	7.4e-32	Positive
B__norank_f__Muribaculaceae	B__norank_f__Butyricicoccaceae	1	7.4e-32	Positive
B__Subdoligranulum	B__norank_f__Butyricicoccaceae	0.857493	0.0290154	Positive
B__UCG-002	B__norank_f__Butyricicoccaceae	0.845154	0.0341094	Positive
B__UCG-005	B__norank_f__Butyricicoccaceae	0.898027	0.0150677	Positive
B__Anaerostipes	B__norank_f__Erysipelotrichaceae	1	0	Positive
B__Collinsella	B__norank_f__Erysipelotrichaceae	0.954864	0.00300995	Positive
B__Helicobacter	B__norank_f__Erysipelotrichaceae	0.826184	0.0426922	Positive
B__Holdemanella	B__norank_f__Erysipelotrichaceae	1	0	Positive
B__Kocuria	B__norank_f__Erysipelotrichaceae	1	0	Positive
B__Phascolarctobacterium	B__norank_f__Erysipelotrichaceae	0.954864	0.00300995	Positive
B__Senegalimassilia	B__norank_f__Erysipelotrichaceae	1	0	Positive
B__Subdoligranulum	B__norank_f__Erysipelotrichaceae	0.89326	0.0164822	Positive
B__Blautia	B__norank_f__Eubacterium_coprostanoligenes_group	0.819689	0.0458371	Positive
B__Dorea	B__norank_f__Eubacterium_coprostanoligenes_group	0.89326	0.0164822	Positive
B__Faecalibacterium	B__norank_f__Eubacterium_coprostanoligenes_group	0.880406	0.0205987	Positive
B__norank_f__norank_o__Saccharimonadales	B__norank_f__Eubacterium_coprostanoligenes_group	-0.819689	0.0458371	Negative
B__norank_f__Prevotellaceae	B__norank_f__Eubacterium_coprostanoligenes_group	0.898027	0.0150677	Positive
B__UCG-002	B__norank_f__Eubacterium_coprostanoligenes_group	0.880406	0.0205987	Positive
B__UCG-005	B__norank_f__Eubacterium_coprostanoligenes_group	0.935484	0.00610923	Positive
B__Faecalibacterium	B__norank_f__Muribaculaceae	0.845154	0.0341094	Positive
B__Subdoligranulum	B__norank_f__Muribaculaceae	0.857493	0.0290154	Positive
B__UCG-002	B__norank_f__Muribaculaceae	0.845154	0.0341094	Positive
B__UCG-005	B__norank_f__Muribaculaceae	0.898027	0.0150677	Positive
B__Enterococcus	B__norank_f__norank_o__Clostridia_UCG-014	-0.927634	0.00766584	Negative
B__Fusobacterium	B__norank_f__norank_o__Clostridia_UCG-014	1	0	Positive
B__Gemella	B__norank_f__norank_o__Clostridia_UCG-014	0.828571	0.0415627	Positive
B__Streptococcus	B__norank_f__norank_o__Clostridia_UCG-014	0.828571	0.0415627	Positive
B__unclassified_o__Lactobacillales	B__norank_f__norank_o__Clostridia_UCG-014	0.885714	0.0188455	Positive
B__Faecalibacterium	B__norank_f__norank_o__Saccharimonadales	-0.828571	0.0415627	Negative
B__Agathobacter	B__norank_f__Prevotellaceae	0.845154	0.0341094	Positive
B__Blautia	B__norank_f__Prevotellaceae	0.845154	0.0341094	Positive
B__norank_f__norank_o__Saccharimonadales	B__norank_f__Prevotellaceae	-0.845154	0.0341094	Negative
B__Abiotrophia	B__norank_f__Saccharimonadaceae	0.828571	0.0415627	Positive
B__Escherichia-Shigella	B__norank_f__Saccharimonadaceae	-0.828571	0.0415627	Negative
B__Fusobacterium	B__norank_f__Saccharimonadaceae	0.828571	0.0415627	Positive
B__norank_f__norank_o__Clostridia_UCG-014	B__norank_f__Saccharimonadaceae	0.828571	0.0415627	Positive
B__Streptococcus	B__norank_f__Saccharimonadaceae	0.885714	0.0188455	Positive
B__Catenibacterium	B__norank_f__UCG-010	1	0	Positive
B__Lachnospira	B__norank_f__UCG-010	1	0	Positive
B__Parabacteroides	B__norank_f__UCG-010	1	0	Positive
B__Actinomyces	B__Olsenella	0.927634	0.00766584	Positive
B__Corynebacterium	B__Olsenella	0.985611	0.000309086	Positive
B__Dialister	B__Olsenella	0.985611	0.000309086	Positive
B__Enterococcus	B__Olsenella	-0.970588	0.00128486	Negative
B__Fretibacterium	B__Olsenella	1	1.85e-32	Positive
B__Fusobacterium	B__Olsenella	0.927634	0.00766584	Positive
B__Granulicatella	B__Olsenella	0.823529	0.043965	Positive
B__Leptotrichia	B__Olsenella	0.985611	0.000309086	Positive
B__norank_f__norank_o__Clostridia_UCG-014	B__Olsenella	0.927634	0.00766584	Positive
B__Selenomonas	B__Olsenella	0.840668	0.0360576	Positive
B__unclassified_o__Lactobacillales	B__Olsenella	0.811679	0.0498576	Positive
B__Actinomyces	B__Oribacterium	0.942857	0.00480466	Positive
B__Corynebacterium	B__Oribacterium	0.828571	0.0415627	Positive
B__Dialister	B__Oribacterium	0.828571	0.0415627	Positive
B__Fretibacterium	B__Oribacterium	0.811679	0.0498576	Positive
B__Johnsonella	B__Oribacterium	0.942857	0.00480466	Positive
B__Leptotrichia	B__Oribacterium	0.828571	0.0415627	Positive
B__Neisseria	B__Oribacterium	0.985611	0.000309086	Positive
B__Olsenella	B__Oribacterium	0.811679	0.0498576	Positive
B__Solobacterium	B__Oribacterium	0.942857	0.00480466	Positive
B__TM7x	B__Oribacterium	0.828571	0.0415627	Positive
B__unclassified_f__Pasteurellaceae	B__Oribacterium	0.885714	0.0188455	Positive
B__Catenibacterium	B__Parabacteroides	1	0	Positive
B__Lachnospira	B__Parabacteroides	1	0	Positive
B__Anaerostipes	B__Peptococcus	1	0	Positive
B__Clostridium_sensu_stricto_1	B__Peptococcus	0.898027	0.0150677	Positive
B__Collinsella	B__Peptococcus	0.954864	0.00300995	Positive
B__Helicobacter	B__Peptococcus	0.826184	0.0426922	Positive
B__Holdemanella	B__Peptococcus	1	0	Positive
B__Kocuria	B__Peptococcus	1	0	Positive
B__norank_f__Erysipelotrichaceae	B__Peptococcus	1	0	Positive
B__Phascolarctobacterium	B__Peptococcus	0.954864	0.00300995	Positive
B__Senegalimassilia	B__Peptococcus	1	0	Positive
B__Subdoligranulum	B__Peptococcus	0.89326	0.0164822	Positive
B__Actinobacillus	B__Peptostreptococcus	0.885714	0.0188455	Positive
B__Gemella	B__Peptostreptococcus	0.885714	0.0188455	Positive
B__Granulicatella	B__Peptostreptococcus	0.811679	0.0498576	Positive
B__Streptococcus	B__Peptostreptococcus	0.885714	0.0188455	Positive
B__UCG-002	B__Peptostreptococcus	-0.828571	0.0415627	Negative
B__unclassified_o__Lactobacillales	B__Peptostreptococcus	0.828571	0.0415627	Positive
B__Blautia	B__Phascolarctobacterium	0.811679	0.0498576	Positive
B__Subdoligranulum	B__Phascolarctobacterium	0.941176	0.00508854	Positive
B__UCG-002	B__Phascolarctobacterium	0.811679	0.0498576	Positive
B__Agathobacter	B__Propioniciclava	-0.811679	0.0498576	Negative
B__norank_f__norank_o__Saccharimonadales	B__Propioniciclava	0.985611	0.000309086	Positive
B__norank_f__Prevotellaceae	B__Propioniciclava	-0.823193	0.0441274	Negative
B__Agathobacter	B__Ruminococcus	0.941124	0.00509754	Positive
B__Blautia	B__Ruminococcus	0.941124	0.00509754	Positive
B__norank_f__Prevotellaceae	B__Ruminococcus	0.898027	0.0150677	Positive
B__Prevotella	B__Ruminococcus	0.880406	0.0205987	Positive
B__unclassified_f__Oscillospiraceae	B__Ruminococcus	0.935484	0.00610923	Positive
B__Dialister	B__Selenomonas	0.885714	0.0188455	Positive
B__Enterococcus	B__Selenomonas	-0.811679	0.0498576	Negative
B__Fusobacterium	B__Selenomonas	0.942857	0.00480466	Positive
B__Leptotrichia	B__Selenomonas	0.885714	0.0188455	Positive
B__norank_f__norank_o__Clostridia_UCG-014	B__Selenomonas	0.942857	0.00480466	Positive
B__Anaerostipes	B__Senegalimassilia	1	0	Positive
B__Collinsella	B__Senegalimassilia	0.954864	0.00300995	Positive
B__Helicobacter	B__Senegalimassilia	0.826184	0.0426922	Positive
B__Holdemanella	B__Senegalimassilia	1	0	Positive
B__Kocuria	B__Senegalimassilia	1	0	Positive
B__Phascolarctobacterium	B__Senegalimassilia	0.954864	0.00300995	Positive
B__Subdoligranulum	B__Senegalimassilia	0.89326	0.0164822	Positive
B__Actinomyces	B__Solobacterium	1	0	Positive
B__Corynebacterium	B__Solobacterium	0.942857	0.00480466	Positive
B__Dialister	B__Solobacterium	0.942857	0.00480466	Positive
B__Enterococcus	B__Solobacterium	-0.869657	0.0243769	Negative
B__Fretibacterium	B__Solobacterium	0.927634	0.00766584	Positive
B__Fusobacterium	B__Solobacterium	0.885714	0.0188455	Positive
B__Johnsonella	B__Solobacterium	0.828571	0.0415627	Positive
B__Leptotrichia	B__Solobacterium	0.942857	0.00480466	Positive
B__norank_f__norank_o__Clostridia_UCG-014	B__Solobacterium	0.885714	0.0188455	Positive
B__norank_f__Saccharimonadaceae	B__Solobacterium	0.885714	0.0188455	Positive
B__Olsenella	B__Solobacterium	0.927634	0.00766584	Positive
B__Streptococcus	B__Solobacterium	0.828571	0.0415627	Positive
B__TM7x	B__Solobacterium	0.942857	0.00480466	Positive
B__Escherichia-Shigella	B__Streptococcus	-0.885714	0.0188455	Negative
B__Actinomyces	B__TM7x	0.942857	0.00480466	Positive
B__Corynebacterium	B__TM7x	0.885714	0.0188455	Positive
B__Dialister	B__TM7x	0.885714	0.0188455	Positive
B__Enterococcus	B__TM7x	-0.869657	0.0243769	Negative
B__Fretibacterium	B__TM7x	0.869657	0.0243769	Positive
B__Fusobacterium	B__TM7x	0.942857	0.00480466	Positive
B__Granulicatella	B__TM7x	0.811679	0.0498576	Positive
B__Leptotrichia	B__TM7x	0.885714	0.0188455	Positive
B__norank_f__norank_o__Clostridia_UCG-014	B__TM7x	0.942857	0.00480466	Positive
B__norank_f__Saccharimonadaceae	B__TM7x	0.942857	0.00480466	Positive
B__Olsenella	B__TM7x	0.869657	0.0243769	Positive
B__Selenomonas	B__TM7x	0.828571	0.0415627	Positive
B__Streptococcus	B__TM7x	0.942857	0.00480466	Positive
B__Subdoligranulum	B__UCG-002	0.927634	0.00766584	Positive
B__Subdoligranulum	B__UCG-005	0.831655	0.0401244	Positive
B__UCG-002	B__UCG-005	0.941124	0.00509754	Positive
B__Blautia	B__unclassified_f__Oscillospiraceae	0.880406	0.0205987	Positive
B__Phascolarctobacterium	B__unclassified_f__Oscillospiraceae	0.831655	0.0401244	Positive
B__Prevotella	B__unclassified_f__Oscillospiraceae	0.941124	0.00509754	Positive
B__Abiotrophia	B__unclassified_k__norank_d__Bacteria	0.927634	0.00766584	Positive
B__norank_f__Saccharimonadaceae	B__unclassified_k__norank_d__Bacteria	0.927634	0.00766584	Positive
B__Gemella	B__unclassified_o__Lactobacillales	0.885714	0.0188455	Positive
B__Gemella	B__Veillonella	0.942857	0.00480466	Positive
B__unclassified_o__Lactobacillales	B__Veillonella	0.828571	0.0415627	Positive
B__Anaerostipes	F__Acremonium	1	0	Positive
B__Clostridium_sensu_stricto_1	F__Acremonium	0.898027	0.0150677	Positive
B__Collinsella	F__Acremonium	0.954864	0.00300995	Positive
B__Helicobacter	F__Acremonium	0.826184	0.0426922	Positive
B__Holdemanella	F__Acremonium	1	0	Positive
B__Kocuria	F__Acremonium	1	0	Positive
B__norank_f__Erysipelotrichaceae	F__Acremonium	1	0	Positive
B__Peptococcus	F__Acremonium	1	0	Positive
B__Phascolarctobacterium	F__Acremonium	0.954864	0.00300995	Positive
B__Senegalimassilia	F__Acremonium	1	0	Positive
B__Subdoligranulum	F__Acremonium	0.89326	0.0164822	Positive
F__Neocosmospora	F__Acremonium	-0.870968	0.0238998	Negative
F__Talaromyces	F__Acremonium	0.898027	0.0150677	Positive
F__Didymella	F__Acrophialophora	1	0	Positive
F__Flavodon	F__Acrophialophora	1	0	Positive
F__Thelebolus	F__Acrophialophora	1	0	Positive
F__unclassified_f__Mycosphaerellaceae	F__Acrophialophora	1	0	Positive
B__Christensenellaceae_R-7_group	F__Alternaria	-0.845154	0.0341094	Negative
B__Actinomyces	F__Apiotrichum	0.942857	0.00480466	Positive
B__Aggregatibacter	F__Apiotrichum	0.828571	0.0415627	Positive
B__Corynebacterium	F__Apiotrichum	0.885714	0.0188455	Positive
B__Dialister	F__Apiotrichum	0.885714	0.0188455	Positive
B__Enterococcus	F__Apiotrichum	-0.927634	0.00766584	Negative
B__Fretibacterium	F__Apiotrichum	0.927634	0.00766584	Positive
B__Fusobacterium	F__Apiotrichum	0.828571	0.0415627	Positive
B__Leptotrichia	F__Apiotrichum	0.885714	0.0188455	Positive
B__Neisseria	F__Apiotrichum	0.927634	0.00766584	Positive
B__norank_f__norank_o__Clostridia_UCG-014	F__Apiotrichum	0.828571	0.0415627	Positive
B__Olsenella	F__Apiotrichum	0.927634	0.00766584	Positive
B__Oribacterium	F__Apiotrichum	0.885714	0.0188455	Positive
B__Solobacterium	F__Apiotrichum	0.942857	0.00480466	Positive
B__TM7x	F__Apiotrichum	0.885714	0.0188455	Positive
B__unclassified_f__Pasteurellaceae	F__Apiotrichum	0.828571	0.0415627	Positive
F__unclassified_f__Dermateaceae	F__Apiotrichum	1	0	Positive
B__Catenibacterium	F__Arthothelium	1	0	Positive
B__Lachnospira	F__Arthothelium	1	0	Positive
B__norank_f__UCG-010	F__Arthothelium	1	0	Positive
B__Parabacteroides	F__Arthothelium	1	0	Positive
F__Cercospora	F__Arthothelium	1	0	Positive
F__Cystobasidium	F__Arthothelium	1	0	Positive
F__Microascus	F__Arthothelium	1	0	Positive
F__Neosetophoma	F__Arthothelium	1	0	Positive
F__Acrophialophora	F__Arthrinium	1	0	Positive
F__Articulospora	F__Arthrinium	1	0	Positive
F__Boeremia	F__Arthrinium	1	0	Positive
F__Cladobotryum	F__Arthrinium	1	0	Positive
F__Didymella	F__Arthrinium	1	0	Positive
F__Flavodon	F__Arthrinium	1	0	Positive
F__Leohumicola	F__Arthrinium	1	0	Positive
F__Mrakia	F__Arthrinium	1	0	Positive
F__Mycodiella	F__Arthrinium	1	0	Positive
F__Paranamyces	F__Arthrinium	1	0	Positive
F__Paraphoma	F__Arthrinium	1	0	Positive
F__Plectosphaerella	F__Arthrinium	1	0	Positive
F__Pseudombrophila	F__Arthrinium	1	0	Positive
F__Sampaiozyma	F__Arthrinium	1	0	Positive
F__Setophoma	F__Arthrinium	1	0	Positive
F__Taphrina	F__Arthrinium	1	0	Positive
F__Thelebolus	F__Arthrinium	1	0	Positive
F__Typhula	F__Arthrinium	1	0	Positive
F__unclassified_c__Cystobasidiomycetes	F__Arthrinium	1	0	Positive
F__unclassified_f__Mycosphaerellaceae	F__Arthrinium	1	0	Positive
F__unclassified_o__Agaricostilbales	F__Arthrinium	1	0	Positive
F__unclassified_o__Chaetothyriales	F__Arthrinium	1	0	Positive
F__unclassified_o__Coniochaetales	F__Arthrinium	1	0	Positive
F__unclassified_o__Thelebolales	F__Arthrinium	1	0	Positive
F__unclassified_o__Xylariales	F__Arthrinium	1	0	Positive
F__Acrophialophora	F__Articulospora	1	0	Positive
F__Didymella	F__Articulospora	1	0	Positive
F__Flavodon	F__Articulospora	1	0	Positive
F__Thelebolus	F__Articulospora	1	0	Positive
F__unclassified_f__Mycosphaerellaceae	F__Articulospora	1	0	Positive
F__unclassified_o__Agaricostilbales	F__Articulospora	1	0	Positive
B__Christensenellaceae_R-7_group	F__Aspergillus	0.828571	0.0415627	Positive
B__Enterococcus	F__Aspergillus	-0.811679	0.0498576	Negative
B__Fretibacterium	F__Aspergillus	0.811679	0.0498576	Positive
B__Olsenella	F__Aspergillus	0.811679	0.0498576	Positive
F__Rhodotorula	F__Aspergillus	0.845154	0.0341094	Positive
F__Sporidiobolus	F__Aspergillus	0.845154	0.0341094	Positive
F__Vishniacozyma	F__Aspergillus	-0.845154	0.0341094	Negative
F__Acrophialophora	F__Boeremia	1	0	Positive
F__Articulospora	F__Boeremia	1	0	Positive
F__Cladobotryum	F__Boeremia	1	0	Positive
F__Didymella	F__Boeremia	1	0	Positive
F__Flavodon	F__Boeremia	1	0	Positive
F__Leohumicola	F__Boeremia	1	0	Positive
F__Mrakia	F__Boeremia	1	0	Positive
F__Mycodiella	F__Boeremia	1	0	Positive
F__Paranamyces	F__Boeremia	1	0	Positive
F__Paraphoma	F__Boeremia	1	0	Positive
F__Plectosphaerella	F__Boeremia	1	0	Positive
F__Thelebolus	F__Boeremia	1	0	Positive
F__unclassified_f__Mycosphaerellaceae	F__Boeremia	1	0	Positive
F__unclassified_o__Agaricostilbales	F__Boeremia	1	0	Positive
F__unclassified_o__Chaetothyriales	F__Boeremia	1	0	Positive
F__unclassified_o__Xylariales	F__Boeremia	1	0	Positive
B__Catenibacterium	F__Cercospora	1	0	Positive
B__Lachnospira	F__Cercospora	1	0	Positive
B__norank_f__UCG-010	F__Cercospora	1	0	Positive
B__Parabacteroides	F__Cercospora	1	0	Positive
F__Cystobasidium	F__Cercospora	1	0	Positive
F__Microascus	F__Cercospora	1	0	Positive
B__norank_f__norank_o__Saccharimonadales	F__Chaetomium	0.941124	0.00509754	Positive
B__Propioniciclava	F__Chaetomium	0.954864	0.00300995	Positive
F__Acrophialophora	F__Cladobotryum	1	0	Positive
F__Articulospora	F__Cladobotryum	1	0	Positive
F__Didymella	F__Cladobotryum	1	0	Positive
F__Flavodon	F__Cladobotryum	1	0	Positive
F__Leohumicola	F__Cladobotryum	1	0	Positive
F__Mrakia	F__Cladobotryum	1	0	Positive
F__Mycodiella	F__Cladobotryum	1	0	Positive
F__Paranamyces	F__Cladobotryum	1	0	Positive
F__Paraphoma	F__Cladobotryum	1	0	Positive
F__Plectosphaerella	F__Cladobotryum	1	0	Positive
F__Thelebolus	F__Cladobotryum	1	0	Positive
F__unclassified_f__Mycosphaerellaceae	F__Cladobotryum	1	0	Positive
F__unclassified_o__Agaricostilbales	F__Cladobotryum	1	0	Positive
F__unclassified_o__Chaetothyriales	F__Cladobotryum	1	0	Positive
F__unclassified_o__Xylariales	F__Cladobotryum	1	0	Positive
B__Aggregatibacter	F__Cladosporium	0.828571	0.0415627	Positive
B__Johnsonella	F__Cladosporium	0.942857	0.00480466	Positive
B__Neisseria	F__Cladosporium	0.927634	0.00766584	Positive
B__Oribacterium	F__Cladosporium	0.885714	0.0188455	Positive
B__unclassified_f__Pasteurellaceae	F__Cladosporium	1	0	Positive
F__Apiotrichum	F__Cladosporium	0.828571	0.0415627	Positive
F__Mortierella	F__Cladosporium	0.985611	0.000309086	Positive
F__unclassified_f__Dermateaceae	F__Cladosporium	0.828571	0.0415627	Positive
B__Corynebacterium	F__Cutaneotrichosporon	0.828571	0.0415627	Positive
B__Dialister	F__Cutaneotrichosporon	0.828571	0.0415627	Positive
B__Enterococcus	F__Cutaneotrichosporon	-0.840668	0.0360576	Negative
B__Fretibacterium	F__Cutaneotrichosporon	0.811679	0.0498576	Positive
B__Fusobacterium	F__Cutaneotrichosporon	0.942857	0.00480466	Positive
B__Gemella	F__Cutaneotrichosporon	0.942857	0.00480466	Positive
B__Granulicatella	F__Cutaneotrichosporon	0.985611	0.000309086	Positive
B__Leptotrichia	F__Cutaneotrichosporon	0.828571	0.0415627	Positive
B__norank_f__norank_o__Clostridia_UCG-014	F__Cutaneotrichosporon	0.942857	0.00480466	Positive
B__Olsenella	F__Cutaneotrichosporon	0.811679	0.0498576	Positive
B__Selenomonas	F__Cutaneotrichosporon	0.885714	0.0188455	Positive
B__TM7x	F__Cutaneotrichosporon	0.828571	0.0415627	Positive
B__unclassified_o__Lactobacillales	F__Cutaneotrichosporon	0.942857	0.00480466	Positive
B__Veillonella	F__Cutaneotrichosporon	0.885714	0.0188455	Positive
B__Catenibacterium	F__Cystobasidium	1	0	Positive
B__Lachnospira	F__Cystobasidium	1	0	Positive
B__norank_f__UCG-010	F__Cystobasidium	1	0	Positive
B__Parabacteroides	F__Cystobasidium	1	0	Positive
F__Microascus	F__Cystobasidium	1	0	Positive
F__Flavodon	F__Didymella	1	0	Positive
F__Thelebolus	F__Didymella	1	0	Positive
B__Collinsella	F__Diutina	-0.823193	0.0441274	Negative
B__Alloscardovia	F__Exophiala	0.845154	0.0341094	Positive
B__Anaerostipes	F__Exophiala	0.898027	0.0150677	Positive
B__Clostridium_sensu_stricto_1	F__Exophiala	1	7.4e-32	Positive
B__Collinsella	F__Exophiala	0.857493	0.0290154	Positive
B__Coprococcus	F__Exophiala	0.857493	0.0290154	Positive
B__Helicobacter	F__Exophiala	0.92	0.009344	Positive
B__Holdemanella	F__Exophiala	0.898027	0.0150677	Positive
B__Kocuria	F__Exophiala	0.898027	0.0150677	Positive
B__norank_f__Erysipelotrichaceae	F__Exophiala	0.898027	0.0150677	Positive
B__Peptococcus	F__Exophiala	0.898027	0.0150677	Positive
B__Phascolarctobacterium	F__Exophiala	0.857493	0.0290154	Positive
B__Prevotella	F__Exophiala	0.845154	0.0341094	Positive
B__Senegalimassilia	F__Exophiala	0.898027	0.0150677	Positive
B__unclassified_f__Oscillospiraceae	F__Exophiala	0.898027	0.0150677	Positive
F__Acremonium	F__Exophiala	0.898027	0.0150677	Positive
F__Talaromyces	F__Exophiala	1	7.4e-32	Positive
B__Blautia	F__Fusarium	-0.828571	0.0415627	Negative
B__Coriobacteriaceae_UCG-003	F__Fusarium	-0.845154	0.0341094	Negative
B__Dorea	F__Fusarium	-0.985611	0.000309086	Negative
B__Enterorhabdus	F__Fusarium	-0.845154	0.0341094	Negative
B__Faecalibacterium	F__Fusarium	-0.828571	0.0415627	Negative
B__Lachnospiraceae_NK3A20_group	F__Fusarium	-0.845154	0.0341094	Negative
B__NK4A214_group	F__Fusarium	-0.845154	0.0341094	Negative
B__norank_f__Butyricicoccaceae	F__Fusarium	-0.845154	0.0341094	Negative
B__norank_f__Eubacterium_coprostanoligenes_group	F__Fusarium	-0.880406	0.0205987	Negative
B__norank_f__Muribaculaceae	F__Fusarium	-0.845154	0.0341094	Negative
B__Phascolarctobacterium	F__Fusarium	-0.811679	0.0498576	Negative
B__Subdoligranulum	F__Fusarium	-0.927634	0.00766584	Negative
B__UCG-002	F__Fusarium	-0.942857	0.00480466	Negative
B__UCG-005	F__Fusarium	-0.941124	0.00509754	Negative
F__Neocosmospora	F__Fusarium	0.819689	0.0458371	Positive
F__Pyrenochaetopsis	F__Fusarium	0.845154	0.0341094	Positive
F__Trichoderma	F__Fusarium	0.845154	0.0341094	Positive
B__Lactobacillus	F__Kazachstania	0.942857	0.00480466	Positive
F__Acrophialophora	F__Leohumicola	1	0	Positive
F__Articulospora	F__Leohumicola	1	0	Positive
F__Didymella	F__Leohumicola	1	0	Positive
F__Flavodon	F__Leohumicola	1	0	Positive
F__Mrakia	F__Leohumicola	1	0	Positive
F__Mycodiella	F__Leohumicola	1	0	Positive
F__Paranamyces	F__Leohumicola	1	0	Positive
F__Paraphoma	F__Leohumicola	1	0	Positive
F__Plectosphaerella	F__Leohumicola	1	0	Positive
F__Thelebolus	F__Leohumicola	1	0	Positive
F__unclassified_f__Mycosphaerellaceae	F__Leohumicola	1	0	Positive
F__unclassified_o__Agaricostilbales	F__Leohumicola	1	0	Positive
F__unclassified_o__Chaetothyriales	F__Leohumicola	1	0	Positive
F__unclassified_o__Xylariales	F__Leohumicola	1	0	Positive
B__Catenibacterium	F__Microascus	1	0	Positive
B__Lachnospira	F__Microascus	1	0	Positive
B__norank_f__UCG-010	F__Microascus	1	0	Positive
B__Parabacteroides	F__Microascus	1	0	Positive
B__Actinobacillus	F__Mortierella	0.811679	0.0498576	Positive
B__Actinomyces	F__Mortierella	0.811679	0.0498576	Positive
B__Aggregatibacter	F__Mortierella	0.811679	0.0498576	Positive
B__Escherichia-Shigella	F__Mortierella	-0.840668	0.0360576	Negative
B__Johnsonella	F__Mortierella	0.985611	0.000309086	Positive
B__Neisseria	F__Mortierella	0.941176	0.00508854	Positive
B__Oribacterium	F__Mortierella	0.927634	0.00766584	Positive
B__Solobacterium	F__Mortierella	0.811679	0.0498576	Positive
B__Streptococcus	F__Mortierella	0.811679	0.0498576	Positive
B__unclassified_f__Pasteurellaceae	F__Mortierella	0.985611	0.000309086	Positive
F__Apiotrichum	F__Mortierella	0.811679	0.0498576	Positive
F__unclassified_f__Dermateaceae	F__Mortierella	0.811679	0.0498576	Positive
F__Acrophialophora	F__Mrakia	1	0	Positive
F__Articulospora	F__Mrakia	1	0	Positive
F__Didymella	F__Mrakia	1	0	Positive
F__Flavodon	F__Mrakia	1	0	Positive
F__Plectosphaerella	F__Mrakia	1	0	Positive
F__Thelebolus	F__Mrakia	1	0	Positive
F__unclassified_f__Mycosphaerellaceae	F__Mrakia	1	0	Positive
F__unclassified_o__Agaricostilbales	F__Mrakia	1	0	Positive
F__unclassified_o__Chaetothyriales	F__Mrakia	1	0	Positive
B__Neisseria	F__Mycoarthris	0.857493	0.0290154	Positive
B__Oribacterium	F__Mycoarthris	0.845154	0.0341094	Positive
F__unclassified_f__Phaeosphaeriaceae	F__Mycoarthris	0.826184	0.0426922	Positive
F__unclassified_p__Ascomycota	F__Mycoarthris	0.92	0.009344	Positive
F__Acrophialophora	F__Mycodiella	1	0	Positive
F__Articulospora	F__Mycodiella	1	0	Positive
F__Didymella	F__Mycodiella	1	0	Positive
F__Flavodon	F__Mycodiella	1	0	Positive
F__Mrakia	F__Mycodiella	1	0	Positive
F__Plectosphaerella	F__Mycodiella	1	0	Positive
F__Thelebolus	F__Mycodiella	1	0	Positive
F__unclassified_f__Mycosphaerellaceae	F__Mycodiella	1	0	Positive
F__unclassified_o__Agaricostilbales	F__Mycodiella	1	0	Positive
F__unclassified_o__Chaetothyriales	F__Mycodiella	1	0	Positive
F__unclassified_o__Xylariales	F__Mycodiella	1	0	Positive
B__Anaerostipes	F__Neocosmospora	-0.870968	0.0238998	Negative
B__Holdemanella	F__Neocosmospora	-0.870968	0.0238998	Negative
B__Kocuria	F__Neocosmospora	-0.870968	0.0238998	Negative
B__norank_f__Erysipelotrichaceae	F__Neocosmospora	-0.870968	0.0238998	Negative
B__Peptococcus	F__Neocosmospora	-0.870968	0.0238998	Negative
B__Phascolarctobacterium	F__Neocosmospora	-0.924062	0.00843099	Negative
B__Senegalimassilia	F__Neocosmospora	-0.870968	0.0238998	Negative
B__Subdoligranulum	F__Neocosmospora	-0.924062	0.00843099	Negative
B__Catenibacterium	F__Neosetophoma	1	0	Positive
B__Lachnospira	F__Neosetophoma	1	0	Positive
B__norank_f__UCG-010	F__Neosetophoma	1	0	Positive
B__Parabacteroides	F__Neosetophoma	1	0	Positive
F__Cercospora	F__Neosetophoma	1	0	Positive
F__Cystobasidium	F__Neosetophoma	1	0	Positive
F__Microascus	F__Neosetophoma	1	0	Positive
F__Acrophialophora	F__Paranamyces	1	0	Positive
F__Articulospora	F__Paranamyces	1	0	Positive
F__Didymella	F__Paranamyces	1	0	Positive
F__Flavodon	F__Paranamyces	1	0	Positive
F__Mrakia	F__Paranamyces	1	0	Positive
F__Mycodiella	F__Paranamyces	1	0	Positive
F__Paraphoma	F__Paranamyces	1	0	Positive
F__Plectosphaerella	F__Paranamyces	1	0	Positive
F__Thelebolus	F__Paranamyces	1	0	Positive
F__unclassified_f__Mycosphaerellaceae	F__Paranamyces	1	0	Positive
F__unclassified_o__Agaricostilbales	F__Paranamyces	1	0	Positive
F__unclassified_o__Chaetothyriales	F__Paranamyces	1	0	Positive
F__unclassified_o__Xylariales	F__Paranamyces	1	0	Positive
F__Chrysosporium	F__Paraphaeosphaeria	1	0	Positive
F__unclassified_f__Ganodermataceae	F__Paraphaeosphaeria	1	0	Positive
F__Acrophialophora	F__Paraphoma	1	0	Positive
F__Articulospora	F__Paraphoma	1	0	Positive
F__Didymella	F__Paraphoma	1	0	Positive
F__Flavodon	F__Paraphoma	1	0	Positive
F__Mrakia	F__Paraphoma	1	0	Positive
F__Mycodiella	F__Paraphoma	1	0	Positive
F__Plectosphaerella	F__Paraphoma	1	0	Positive
F__Thelebolus	F__Paraphoma	1	0	Positive
F__unclassified_f__Mycosphaerellaceae	F__Paraphoma	1	0	Positive
F__unclassified_o__Agaricostilbales	F__Paraphoma	1	0	Positive
F__unclassified_o__Chaetothyriales	F__Paraphoma	1	0	Positive
F__unclassified_o__Xylariales	F__Paraphoma	1	0	Positive
B__Actinomyces	F__Penicillium	0.819689	0.0458371	Positive
B__Corynebacterium	F__Penicillium	0.941124	0.00509754	Positive
B__Dialister	F__Penicillium	0.941124	0.00509754	Positive
B__Enterococcus	F__Penicillium	-0.924062	0.00843099	Negative
B__Fretibacterium	F__Penicillium	0.954864	0.00300995	Positive
B__Fusobacterium	F__Penicillium	0.880406	0.0205987	Positive
B__Leptotrichia	F__Penicillium	0.941124	0.00509754	Positive
B__norank_f__norank_o__Clostridia_UCG-014	F__Penicillium	0.880406	0.0205987	Positive
B__Olsenella	F__Penicillium	0.954864	0.00300995	Positive
B__Selenomonas	F__Penicillium	0.880406	0.0205987	Positive
B__Solobacterium	F__Penicillium	0.819689	0.0458371	Positive
F__Apiotrichum	F__Penicillium	0.819689	0.0458371	Positive
F__Aspergillus	F__Penicillium	0.941124	0.00509754	Positive
F__Rhodotorula	F__Penicillium	0.898027	0.0150677	Positive
F__Solicoccozyma	F__Penicillium	0.898027	0.0150677	Positive
F__Sporidiobolus	F__Penicillium	0.898027	0.0150677	Positive
F__unclassified_f__Dermateaceae	F__Penicillium	0.819689	0.0458371	Positive
F__Acrophialophora	F__Plectosphaerella	1	0	Positive
F__Articulospora	F__Plectosphaerella	1	0	Positive
F__Didymella	F__Plectosphaerella	1	0	Positive
F__Flavodon	F__Plectosphaerella	1	0	Positive
F__Thelebolus	F__Plectosphaerella	1	0	Positive
F__unclassified_f__Mycosphaerellaceae	F__Plectosphaerella	1	0	Positive
F__unclassified_o__Agaricostilbales	F__Plectosphaerella	1	0	Positive
B__Christensenellaceae_R-7_group	F__Pseudeurotium	0.819689	0.0458371	Positive
B__unclassified_k__norank_d__Bacteria	F__Pseudeurotium	0.89326	0.0164822	Positive
F__Rhodotorula	F__Pseudeurotium	0.898027	0.0150677	Positive
F__Solicoccozyma	F__Pseudeurotium	0.898027	0.0150677	Positive
F__Sporidiobolus	F__Pseudeurotium	0.898027	0.0150677	Positive
F__Acrophialophora	F__Pseudombrophila	1	0	Positive
F__Articulospora	F__Pseudombrophila	1	0	Positive
F__Boeremia	F__Pseudombrophila	1	0	Positive
F__Cladobotryum	F__Pseudombrophila	1	0	Positive
F__Didymella	F__Pseudombrophila	1	0	Positive
F__Flavodon	F__Pseudombrophila	1	0	Positive
F__Leohumicola	F__Pseudombrophila	1	0	Positive
F__Mrakia	F__Pseudombrophila	1	0	Positive
F__Mycodiella	F__Pseudombrophila	1	0	Positive
F__Paranamyces	F__Pseudombrophila	1	0	Positive
F__Paraphoma	F__Pseudombrophila	1	0	Positive
F__Plectosphaerella	F__Pseudombrophila	1	0	Positive
F__Sampaiozyma	F__Pseudombrophila	1	0	Positive
F__Setophoma	F__Pseudombrophila	1	0	Positive
F__Taphrina	F__Pseudombrophila	1	0	Positive
F__Thelebolus	F__Pseudombrophila	1	0	Positive
F__Typhula	F__Pseudombrophila	1	0	Positive
F__unclassified_f__Mycosphaerellaceae	F__Pseudombrophila	1	0	Positive
F__unclassified_o__Agaricostilbales	F__Pseudombrophila	1	0	Positive
F__unclassified_o__Chaetothyriales	F__Pseudombrophila	1	0	Positive
F__unclassified_o__Coniochaetales	F__Pseudombrophila	1	0	Positive
F__unclassified_o__Xylariales	F__Pseudombrophila	1	0	Positive
B__Actinobacillus	F__Pyrenochaetopsis	0.845154	0.0341094	Positive
B__Blautia	F__Pyrenochaetopsis	-0.845154	0.0341094	Negative
B__Dorea	F__Pyrenochaetopsis	-0.823193	0.0441274	Negative
B__Escherichia-Shigella	F__Pyrenochaetopsis	-0.845154	0.0341094	Negative
B__Phascolarctobacterium	F__Pyrenochaetopsis	-0.823193	0.0441274	Negative
B__Subdoligranulum	F__Pyrenochaetopsis	-0.823193	0.0441274	Negative
F__Neocosmospora	F__Pyrenochaetopsis	0.898027	0.0150677	Positive
F__Tausonia	F__Pyrenochaetopsis	0.898027	0.0150677	Positive
F__Trichoderma	F__Pyrenochaetopsis	1	7.4e-32	Positive
F__unclassified_k__Fungi	F__Pyrenochaetopsis	0.857493	0.0290154	Positive
B__Actinomyces	F__Rhodotorula	0.845154	0.0341094	Positive
B__Christensenellaceae_R-7_group	F__Rhodotorula	0.845154	0.0341094	Positive
B__Corynebacterium	F__Rhodotorula	0.845154	0.0341094	Positive
B__Dialister	F__Rhodotorula	0.845154	0.0341094	Positive
B__Enterococcus	F__Rhodotorula	-0.823193	0.0441274	Negative
B__Fretibacterium	F__Rhodotorula	0.857493	0.0290154	Positive
B__Leptotrichia	F__Rhodotorula	0.845154	0.0341094	Positive
B__Olsenella	F__Rhodotorula	0.857493	0.0290154	Positive
B__Solobacterium	F__Rhodotorula	0.845154	0.0341094	Positive
F__Apiotrichum	F__Rhodotorula	0.845154	0.0341094	Positive
F__Sporidiobolus	F__Rhodotorula	1	7.4e-32	Positive
F__unclassified_f__Dermateaceae	F__Rhodotorula	0.845154	0.0341094	Positive
B__Alloscardovia	F__Saccharomyces	0.845154	0.0341094	Positive
B__Anaerostipes	F__Saccharomyces	0.898027	0.0150677	Positive
B__Clostridium_sensu_stricto_1	F__Saccharomyces	1	7.4e-32	Positive
B__Collinsella	F__Saccharomyces	0.857493	0.0290154	Positive
B__Coprococcus	F__Saccharomyces	0.857493	0.0290154	Positive
B__Helicobacter	F__Saccharomyces	0.92	0.009344	Positive
B__Holdemanella	F__Saccharomyces	0.898027	0.0150677	Positive
B__Kocuria	F__Saccharomyces	0.898027	0.0150677	Positive
B__norank_f__Erysipelotrichaceae	F__Saccharomyces	0.898027	0.0150677	Positive
B__Peptococcus	F__Saccharomyces	0.898027	0.0150677	Positive
B__Phascolarctobacterium	F__Saccharomyces	0.857493	0.0290154	Positive
B__Prevotella	F__Saccharomyces	0.845154	0.0341094	Positive
B__Senegalimassilia	F__Saccharomyces	0.898027	0.0150677	Positive
B__unclassified_f__Oscillospiraceae	F__Saccharomyces	0.898027	0.0150677	Positive
F__Acremonium	F__Saccharomyces	0.898027	0.0150677	Positive
F__Exophiala	F__Saccharomyces	1	7.4e-32	Positive
F__Talaromyces	F__Saccharomyces	1	7.4e-32	Positive
F__Acrophialophora	F__Sampaiozyma	1	0	Positive
F__Articulospora	F__Sampaiozyma	1	0	Positive
F__Boeremia	F__Sampaiozyma	1	0	Positive
F__Cladobotryum	F__Sampaiozyma	1	0	Positive
F__Didymella	F__Sampaiozyma	1	0	Positive
F__Flavodon	F__Sampaiozyma	1	0	Positive
F__Leohumicola	F__Sampaiozyma	1	0	Positive
F__Mrakia	F__Sampaiozyma	1	0	Positive
F__Mycodiella	F__Sampaiozyma	1	0	Positive
F__Paranamyces	F__Sampaiozyma	1	0	Positive
F__Paraphoma	F__Sampaiozyma	1	0	Positive
F__Plectosphaerella	F__Sampaiozyma	1	0	Positive
F__Setophoma	F__Sampaiozyma	1	0	Positive
F__Taphrina	F__Sampaiozyma	1	0	Positive
F__Thelebolus	F__Sampaiozyma	1	0	Positive
F__Typhula	F__Sampaiozyma	1	0	Positive
F__unclassified_f__Mycosphaerellaceae	F__Sampaiozyma	1	0	Positive
F__unclassified_o__Agaricostilbales	F__Sampaiozyma	1	0	Positive
F__unclassified_o__Chaetothyriales	F__Sampaiozyma	1	0	Positive
F__unclassified_o__Coniochaetales	F__Sampaiozyma	1	0	Positive
F__unclassified_o__Xylariales	F__Sampaiozyma	1	0	Positive
F__Acrophialophora	F__Setophoma	1	0	Positive
F__Articulospora	F__Setophoma	1	0	Positive
F__Boeremia	F__Setophoma	1	0	Positive
F__Cladobotryum	F__Setophoma	1	0	Positive
F__Didymella	F__Setophoma	1	0	Positive
F__Flavodon	F__Setophoma	1	0	Positive
F__Leohumicola	F__Setophoma	1	0	Positive
F__Mrakia	F__Setophoma	1	0	Positive
F__Mycodiella	F__Setophoma	1	0	Positive
F__Paranamyces	F__Setophoma	1	0	Positive
F__Paraphoma	F__Setophoma	1	0	Positive
F__Plectosphaerella	F__Setophoma	1	0	Positive
F__Taphrina	F__Setophoma	1	0	Positive
F__Thelebolus	F__Setophoma	1	0	Positive
F__Typhula	F__Setophoma	1	0	Positive
F__unclassified_f__Mycosphaerellaceae	F__Setophoma	1	0	Positive
F__unclassified_o__Agaricostilbales	F__Setophoma	1	0	Positive
F__unclassified_o__Chaetothyriales	F__Setophoma	1	0	Positive
F__unclassified_o__Xylariales	F__Setophoma	1	0	Positive
B__Actinomyces	F__Solicoccozyma	0.845154	0.0341094	Positive
B__Christensenellaceae_R-7_group	F__Solicoccozyma	0.845154	0.0341094	Positive
B__Corynebacterium	F__Solicoccozyma	0.845154	0.0341094	Positive
B__Dialister	F__Solicoccozyma	0.845154	0.0341094	Positive
B__Enterococcus	F__Solicoccozyma	-0.823193	0.0441274	Negative
B__Fretibacterium	F__Solicoccozyma	0.857493	0.0290154	Positive
B__Leptotrichia	F__Solicoccozyma	0.845154	0.0341094	Positive
B__Olsenella	F__Solicoccozyma	0.857493	0.0290154	Positive
B__Solobacterium	F__Solicoccozyma	0.845154	0.0341094	Positive
F__Apiotrichum	F__Solicoccozyma	0.845154	0.0341094	Positive
F__Aspergillus	F__Solicoccozyma	0.845154	0.0341094	Positive
F__Rhodotorula	F__Solicoccozyma	1	7.4e-32	Positive
F__Sporidiobolus	F__Solicoccozyma	1	7.4e-32	Positive
F__unclassified_f__Dermateaceae	F__Solicoccozyma	0.845154	0.0341094	Positive
B__Actinomyces	F__Sporidiobolus	0.845154	0.0341094	Positive
B__Christensenellaceae_R-7_group	F__Sporidiobolus	0.845154	0.0341094	Positive
B__Corynebacterium	F__Sporidiobolus	0.845154	0.0341094	Positive
B__Dialister	F__Sporidiobolus	0.845154	0.0341094	Positive
B__Enterococcus	F__Sporidiobolus	-0.823193	0.0441274	Negative
B__Fretibacterium	F__Sporidiobolus	0.857493	0.0290154	Positive
B__Leptotrichia	F__Sporidiobolus	0.845154	0.0341094	Positive
B__Olsenella	F__Sporidiobolus	0.857493	0.0290154	Positive
B__Solobacterium	F__Sporidiobolus	0.845154	0.0341094	Positive
F__Apiotrichum	F__Sporidiobolus	0.845154	0.0341094	Positive
F__unclassified_f__Dermateaceae	F__Sporidiobolus	0.845154	0.0341094	Positive
B__Agathobacter	F__Sterigmatomyces	-0.840668	0.0360576	Negative
B__Alloscardovia	F__Sterigmatomyces	-0.811679	0.0498576	Negative
B__Blautia	F__Sterigmatomyces	-0.840668	0.0360576	Negative
B__Clostridium_sensu_stricto_1	F__Sterigmatomyces	-0.823193	0.0441274	Negative
B__Coprococcus	F__Sterigmatomyces	-0.882353	0.0199471	Negative
B__Helicobacter	F__Sterigmatomyces	-0.823193	0.0441274	Negative
B__Phascolarctobacterium	F__Sterigmatomyces	-0.911765	0.0113347	Negative
B__Prevotella	F__Sterigmatomyces	-0.811679	0.0498576	Negative
B__Ruminococcus	F__Sterigmatomyces	-0.831655	0.0401244	Negative
B__unclassified_f__Oscillospiraceae	F__Sterigmatomyces	-0.924062	0.00843099	Negative
F__Exophiala	F__Sterigmatomyces	-0.823193	0.0441274	Negative
F__Saccharomyces	F__Sterigmatomyces	-0.823193	0.0441274	Negative
F__Talaromyces	F__Sterigmatomyces	-0.823193	0.0441274	Negative
F__Tausonia	F__Sterigmatomyces	0.89326	0.0164822	Positive
B__Alloscardovia	F__Talaromyces	0.845154	0.0341094	Positive
B__Anaerostipes	F__Talaromyces	0.898027	0.0150677	Positive
B__Clostridium_sensu_stricto_1	F__Talaromyces	1	7.4e-32	Positive
B__Collinsella	F__Talaromyces	0.857493	0.0290154	Positive
B__Coprococcus	F__Talaromyces	0.857493	0.0290154	Positive
B__Helicobacter	F__Talaromyces	0.92	0.009344	Positive
B__Holdemanella	F__Talaromyces	0.898027	0.0150677	Positive
B__Kocuria	F__Talaromyces	0.898027	0.0150677	Positive
B__norank_f__Erysipelotrichaceae	F__Talaromyces	0.898027	0.0150677	Positive
B__Peptococcus	F__Talaromyces	0.898027	0.0150677	Positive
B__Phascolarctobacterium	F__Talaromyces	0.857493	0.0290154	Positive
B__Prevotella	F__Talaromyces	0.845154	0.0341094	Positive
B__Senegalimassilia	F__Talaromyces	0.898027	0.0150677	Positive
B__unclassified_f__Oscillospiraceae	F__Talaromyces	0.898027	0.0150677	Positive
F__Acrophialophora	F__Taphrina	1	0	Positive
F__Articulospora	F__Taphrina	1	0	Positive
F__Boeremia	F__Taphrina	1	0	Positive
F__Cladobotryum	F__Taphrina	1	0	Positive
F__Didymella	F__Taphrina	1	0	Positive
F__Flavodon	F__Taphrina	1	0	Positive
F__Leohumicola	F__Taphrina	1	0	Positive
F__Mrakia	F__Taphrina	1	0	Positive
F__Mycodiella	F__Taphrina	1	0	Positive
F__Paranamyces	F__Taphrina	1	0	Positive
F__Paraphoma	F__Taphrina	1	0	Positive
F__Plectosphaerella	F__Taphrina	1	0	Positive
F__Thelebolus	F__Taphrina	1	0	Positive
F__unclassified_f__Mycosphaerellaceae	F__Taphrina	1	0	Positive
F__unclassified_o__Agaricostilbales	F__Taphrina	1	0	Positive
F__unclassified_o__Chaetothyriales	F__Taphrina	1	0	Positive
F__unclassified_o__Xylariales	F__Taphrina	1	0	Positive
B__Blautia	F__Tausonia	-0.941124	0.00509754	Negative
B__Escherichia-Shigella	F__Tausonia	-0.819689	0.0458371	Negative
B__Ruminococcus	F__Tausonia	-0.870968	0.0238998	Negative
B__unclassified_f__Oscillospiraceae	F__Tausonia	-0.870968	0.0238998	Negative
F__Flavodon	F__Thelebolus	1	0	Positive
B__Actinobacillus	F__Trichoderma	0.845154	0.0341094	Positive
B__Blautia	F__Trichoderma	-0.845154	0.0341094	Negative
B__Dorea	F__Trichoderma	-0.823193	0.0441274	Negative
B__Escherichia-Shigella	F__Trichoderma	-0.845154	0.0341094	Negative
B__Phascolarctobacterium	F__Trichoderma	-0.823193	0.0441274	Negative
B__Subdoligranulum	F__Trichoderma	-0.823193	0.0441274	Negative
F__Neocosmospora	F__Trichoderma	0.898027	0.0150677	Positive
F__Tausonia	F__Trichoderma	0.898027	0.0150677	Positive
F__Acrophialophora	F__Typhula	1	0	Positive
F__Articulospora	F__Typhula	1	0	Positive
F__Boeremia	F__Typhula	1	0	Positive
F__Cladobotryum	F__Typhula	1	0	Positive
F__Didymella	F__Typhula	1	0	Positive
F__Flavodon	F__Typhula	1	0	Positive
F__Leohumicola	F__Typhula	1	0	Positive
F__Mrakia	F__Typhula	1	0	Positive
F__Mycodiella	F__Typhula	1	0	Positive
F__Paranamyces	F__Typhula	1	0	Positive
F__Paraphoma	F__Typhula	1	0	Positive
F__Plectosphaerella	F__Typhula	1	0	Positive
F__Taphrina	F__Typhula	1	0	Positive
F__Thelebolus	F__Typhula	1	0	Positive
F__unclassified_f__Mycosphaerellaceae	F__Typhula	1	0	Positive
F__unclassified_o__Agaricostilbales	F__Typhula	1	0	Positive
F__unclassified_o__Chaetothyriales	F__Typhula	1	0	Positive
F__unclassified_o__Xylariales	F__Typhula	1	0	Positive
F__Acrophialophora	F__unclassified_c__Cystobasidiomycetes	1	0	Positive
F__Articulospora	F__unclassified_c__Cystobasidiomycetes	1	0	Positive
F__Boeremia	F__unclassified_c__Cystobasidiomycetes	1	0	Positive
F__Cladobotryum	F__unclassified_c__Cystobasidiomycetes	1	0	Positive
F__Didymella	F__unclassified_c__Cystobasidiomycetes	1	0	Positive
F__Flavodon	F__unclassified_c__Cystobasidiomycetes	1	0	Positive
F__Leohumicola	F__unclassified_c__Cystobasidiomycetes	1	0	Positive
F__Mrakia	F__unclassified_c__Cystobasidiomycetes	1	0	Positive
F__Mycodiella	F__unclassified_c__Cystobasidiomycetes	1	0	Positive
F__Paranamyces	F__unclassified_c__Cystobasidiomycetes	1	0	Positive
F__Paraphoma	F__unclassified_c__Cystobasidiomycetes	1	0	Positive
F__Plectosphaerella	F__unclassified_c__Cystobasidiomycetes	1	0	Positive
F__Pseudombrophila	F__unclassified_c__Cystobasidiomycetes	1	0	Positive
F__Sampaiozyma	F__unclassified_c__Cystobasidiomycetes	1	0	Positive
F__Setophoma	F__unclassified_c__Cystobasidiomycetes	1	0	Positive
F__Taphrina	F__unclassified_c__Cystobasidiomycetes	1	0	Positive
F__Thelebolus	F__unclassified_c__Cystobasidiomycetes	1	0	Positive
F__Typhula	F__unclassified_c__Cystobasidiomycetes	1	0	Positive
F__unclassified_f__Mycosphaerellaceae	F__unclassified_c__Cystobasidiomycetes	1	0	Positive
F__unclassified_o__Agaricostilbales	F__unclassified_c__Cystobasidiomycetes	1	0	Positive
F__unclassified_o__Chaetothyriales	F__unclassified_c__Cystobasidiomycetes	1	0	Positive
F__unclassified_o__Coniochaetales	F__unclassified_c__Cystobasidiomycetes	1	0	Positive
F__unclassified_o__Xylariales	F__unclassified_c__Cystobasidiomycetes	1	0	Positive
F__Aspergillus	F__unclassified_c__Sordariomycetes	-0.845154	0.0341094	Negative
F__Vishniacozyma	F__unclassified_c__Sordariomycetes	1	7.4e-32	Positive
B__Actinomyces	F__unclassified_f__Dermateaceae	0.942857	0.00480466	Positive
B__Aggregatibacter	F__unclassified_f__Dermateaceae	0.828571	0.0415627	Positive
B__Corynebacterium	F__unclassified_f__Dermateaceae	0.885714	0.0188455	Positive
B__Dialister	F__unclassified_f__Dermateaceae	0.885714	0.0188455	Positive
B__Enterococcus	F__unclassified_f__Dermateaceae	-0.927634	0.00766584	Negative
B__Fretibacterium	F__unclassified_f__Dermateaceae	0.927634	0.00766584	Positive
B__Fusobacterium	F__unclassified_f__Dermateaceae	0.828571	0.0415627	Positive
B__Leptotrichia	F__unclassified_f__Dermateaceae	0.885714	0.0188455	Positive
B__Neisseria	F__unclassified_f__Dermateaceae	0.927634	0.00766584	Positive
B__norank_f__norank_o__Clostridia_UCG-014	F__unclassified_f__Dermateaceae	0.828571	0.0415627	Positive
B__Olsenella	F__unclassified_f__Dermateaceae	0.927634	0.00766584	Positive
B__Oribacterium	F__unclassified_f__Dermateaceae	0.885714	0.0188455	Positive
B__Solobacterium	F__unclassified_f__Dermateaceae	0.942857	0.00480466	Positive
B__TM7x	F__unclassified_f__Dermateaceae	0.885714	0.0188455	Positive
B__unclassified_f__Pasteurellaceae	F__unclassified_f__Dermateaceae	0.828571	0.0415627	Positive
F__Chrysosporium	F__unclassified_f__Ganodermataceae	1	0	Positive
F__Chrysosporium	F__unclassified_f__Microascaceae	1	0	Positive
F__Paraphaeosphaeria	F__unclassified_f__Microascaceae	1	0	Positive
F__unclassified_f__Ganodermataceae	F__unclassified_f__Microascaceae	1	0	Positive
F__Wardomyces	F__unclassified_f__Microascaceae	1	0	Positive
F__Didymella	F__unclassified_f__Mycosphaerellaceae	1	0	Positive
F__Flavodon	F__unclassified_f__Mycosphaerellaceae	1	0	Positive
F__Thelebolus	F__unclassified_f__Mycosphaerellaceae	1	0	Positive
B__Aggregatibacter	F__unclassified_k__Fungi	0.840668	0.0360576	Positive
B__Escherichia-Shigella	F__unclassified_k__Fungi	-0.811679	0.0498576	Negative
B__unclassified_f__Pasteurellaceae	F__unclassified_k__Fungi	0.840668	0.0360576	Positive
F__Cladosporium	F__unclassified_k__Fungi	0.840668	0.0360576	Positive
F__Neocosmospora	F__unclassified_k__Fungi	0.831655	0.0401244	Positive
F__Trichoderma	F__unclassified_k__Fungi	0.857493	0.0290154	Positive
F__Acrophialophora	F__unclassified_o__Agaricostilbales	1	0	Positive
F__Didymella	F__unclassified_o__Agaricostilbales	1	0	Positive
F__Flavodon	F__unclassified_o__Agaricostilbales	1	0	Positive
F__Thelebolus	F__unclassified_o__Agaricostilbales	1	0	Positive
F__unclassified_f__Mycosphaerellaceae	F__unclassified_o__Agaricostilbales	1	0	Positive
F__Acrophialophora	F__unclassified_o__Chaetothyriales	1	0	Positive
F__Articulospora	F__unclassified_o__Chaetothyriales	1	0	Positive
F__Didymella	F__unclassified_o__Chaetothyriales	1	0	Positive
F__Flavodon	F__unclassified_o__Chaetothyriales	1	0	Positive
F__Plectosphaerella	F__unclassified_o__Chaetothyriales	1	0	Positive
F__Thelebolus	F__unclassified_o__Chaetothyriales	1	0	Positive
F__unclassified_f__Mycosphaerellaceae	F__unclassified_o__Chaetothyriales	1	0	Positive
F__unclassified_o__Agaricostilbales	F__unclassified_o__Chaetothyriales	1	0	Positive
F__Acrophialophora	F__unclassified_o__Coniochaetales	1	0	Positive
F__Articulospora	F__unclassified_o__Coniochaetales	1	0	Positive
F__Boeremia	F__unclassified_o__Coniochaetales	1	0	Positive
F__Cladobotryum	F__unclassified_o__Coniochaetales	1	0	Positive
F__Didymella	F__unclassified_o__Coniochaetales	1	0	Positive
F__Flavodon	F__unclassified_o__Coniochaetales	1	0	Positive
F__Leohumicola	F__unclassified_o__Coniochaetales	1	0	Positive
F__Mrakia	F__unclassified_o__Coniochaetales	1	0	Positive
F__Mycodiella	F__unclassified_o__Coniochaetales	1	0	Positive
F__Paranamyces	F__unclassified_o__Coniochaetales	1	0	Positive
F__Paraphoma	F__unclassified_o__Coniochaetales	1	0	Positive
F__Plectosphaerella	F__unclassified_o__Coniochaetales	1	0	Positive
F__Setophoma	F__unclassified_o__Coniochaetales	1	0	Positive
F__Taphrina	F__unclassified_o__Coniochaetales	1	0	Positive
F__Thelebolus	F__unclassified_o__Coniochaetales	1	0	Positive
F__Typhula	F__unclassified_o__Coniochaetales	1	0	Positive
F__unclassified_f__Mycosphaerellaceae	F__unclassified_o__Coniochaetales	1	0	Positive
F__unclassified_o__Agaricostilbales	F__unclassified_o__Coniochaetales	1	0	Positive
F__unclassified_o__Chaetothyriales	F__unclassified_o__Coniochaetales	1	0	Positive
F__unclassified_o__Xylariales	F__unclassified_o__Coniochaetales	1	0	Positive
B__Agathobacter	F__unclassified_o__Saccharomycetales	0.880406	0.0205987	Positive
B__Alloscardovia	F__unclassified_o__Saccharomycetales	0.941124	0.00509754	Positive
B__Blautia	F__unclassified_o__Saccharomycetales	0.880406	0.0205987	Positive
B__Clostridium_sensu_stricto_1	F__unclassified_o__Saccharomycetales	0.898027	0.0150677	Positive
B__Coprococcus	F__unclassified_o__Saccharomycetales	0.954864	0.00300995	Positive
B__Helicobacter	F__unclassified_o__Saccharomycetales	0.826184	0.0426922	Positive
B__Phascolarctobacterium	F__unclassified_o__Saccharomycetales	0.831655	0.0401244	Positive
B__Prevotella	F__unclassified_o__Saccharomycetales	0.941124	0.00509754	Positive
B__Ruminococcus	F__unclassified_o__Saccharomycetales	0.935484	0.00610923	Positive
B__unclassified_f__Oscillospiraceae	F__unclassified_o__Saccharomycetales	1	0	Positive
F__Exophiala	F__unclassified_o__Saccharomycetales	0.898027	0.0150677	Positive
F__Saccharomyces	F__unclassified_o__Saccharomycetales	0.898027	0.0150677	Positive
F__Sterigmatomyces	F__unclassified_o__Saccharomycetales	-0.924062	0.00843099	Negative
F__Talaromyces	F__unclassified_o__Saccharomycetales	0.898027	0.0150677	Positive
F__Tausonia	F__unclassified_o__Saccharomycetales	-0.870968	0.0238998	Negative
F__Acrophialophora	F__unclassified_o__Thelebolales	1	0	Positive
F__Articulospora	F__unclassified_o__Thelebolales	1	0	Positive
F__Boeremia	F__unclassified_o__Thelebolales	1	0	Positive
F__Cladobotryum	F__unclassified_o__Thelebolales	1	0	Positive
F__Didymella	F__unclassified_o__Thelebolales	1	0	Positive
F__Flavodon	F__unclassified_o__Thelebolales	1	0	Positive
F__Leohumicola	F__unclassified_o__Thelebolales	1	0	Positive
F__Mrakia	F__unclassified_o__Thelebolales	1	0	Positive
F__Mycodiella	F__unclassified_o__Thelebolales	1	0	Positive
F__Paranamyces	F__unclassified_o__Thelebolales	1	0	Positive
F__Paraphoma	F__unclassified_o__Thelebolales	1	0	Positive
F__Plectosphaerella	F__unclassified_o__Thelebolales	1	0	Positive
F__Pseudombrophila	F__unclassified_o__Thelebolales	1	0	Positive
F__Sampaiozyma	F__unclassified_o__Thelebolales	1	0	Positive
F__Setophoma	F__unclassified_o__Thelebolales	1	0	Positive
F__Taphrina	F__unclassified_o__Thelebolales	1	0	Positive
F__Thelebolus	F__unclassified_o__Thelebolales	1	0	Positive
F__Typhula	F__unclassified_o__Thelebolales	1	0	Positive
F__unclassified_c__Cystobasidiomycetes	F__unclassified_o__Thelebolales	1	0	Positive
F__unclassified_f__Mycosphaerellaceae	F__unclassified_o__Thelebolales	1	0	Positive
F__unclassified_o__Agaricostilbales	F__unclassified_o__Thelebolales	1	0	Positive
F__unclassified_o__Chaetothyriales	F__unclassified_o__Thelebolales	1	0	Positive
F__unclassified_o__Coniochaetales	F__unclassified_o__Thelebolales	1	0	Positive
F__unclassified_o__Xylariales	F__unclassified_o__Thelebolales	1	0	Positive
F__Acrophialophora	F__unclassified_o__Xylariales	1	0	Positive
F__Articulospora	F__unclassified_o__Xylariales	1	0	Positive
F__Didymella	F__unclassified_o__Xylariales	1	0	Positive
F__Flavodon	F__unclassified_o__Xylariales	1	0	Positive
F__Mrakia	F__unclassified_o__Xylariales	1	0	Positive
F__Plectosphaerella	F__unclassified_o__Xylariales	1	0	Positive
F__Thelebolus	F__unclassified_o__Xylariales	1	0	Positive
F__unclassified_f__Mycosphaerellaceae	F__unclassified_o__Xylariales	1	0	Positive
F__unclassified_o__Agaricostilbales	F__unclassified_o__Xylariales	1	0	Positive
F__unclassified_o__Chaetothyriales	F__unclassified_o__Xylariales	1	0	Positive
B__Johnsonella	F__unclassified_p__Ascomycota	0.845154	0.0341094	Positive
B__unclassified_f__Pasteurellaceae	F__unclassified_p__Ascomycota	0.845154	0.0341094	Positive
F__Cladosporium	F__unclassified_p__Ascomycota	0.845154	0.0341094	Positive
F__Mortierella	F__unclassified_p__Ascomycota	0.857493	0.0290154	Positive
F__unclassified_f__Phaeosphaeriaceae	F__unclassified_p__Ascomycota	0.898027	0.0150677	Positive
F__Chrysosporium	F__Wardomyces	1	0	Positive
F__Paraphaeosphaeria	F__Wardomyces	1	0	Positive
F__unclassified_f__Ganodermataceae	F__Wardomyces	1	0	Positive
