# Supplementary material for: Characterizing bacterial and fungal communities along the longitudinal axis of the intestine in cynomolgus monkeys
Source: Microbiol Spectr. 2023 Nov 8;11(6):e01996-23. doi: 10.1128/spectrum.01996-23 (PMC10714780; doi:10.1128/spectrum.01996-23)
Supplement: Table S2 — Bacteria–fungi correlations in caecum. [file spectrum.01996-23-s0003.xlsx]

## Sheet: Sheet1
Table S2: Bacteria-Fungi correlations in caecum
Source	Target	Correlation	p_value	Positive or negative correlation
B__Agathobacter	B__Anaerostipes	0.927634	0.00766584	Positive
B__Agathobacter	B__Coprococcus	0.941176	0.00508854	Positive
B__Agathobacter	B__Dialister	0.985611	0.000309086	Positive
B__Agathobacter	B__Dorea	0.811679	0.0498576	Positive
B__Agathobacter	B__Enterorhabdus	0.811679	0.0498576	Positive
B__Agathobacter	B__Eubacterium_hallii_group	0.811679	0.0498576	Positive
B__Agathobacter	B__Eubacterium_ruminantium_group	0.954864	0.00300995	Positive
B__Agathobacter	B__Holdemanella	0.811679	0.0498576	Positive
B__Agathobacter	B__Lachnospiraceae_NK4A136_group	0.898645	0.0148886	Positive
B__Agathobacter	B__Marvinbryantia	0.89326	0.0164822	Positive
B__Agathobacter	B__norank_f__Eubacterium_coprostanoligenes_group	0.927634	0.00766584	Positive
B__Agathobacter	B__norank_f__Muribaculaceae	0.811679	0.0498576	Positive
B__Agathobacter	B__norank_f__Prevotellaceae	0.927634	0.00766584	Positive
B__Agathobacter	B__Olsenella	0.811679	0.0498576	Positive
B__Agathobacter	B__Oribacterium	0.840668	0.0360576	Positive
B__Agathobacter	B__Rikenellaceae_RC9_gut_group	0.89326	0.0164822	Positive
B__Agathobacter	B__Selenomonas	0.954864	0.00300995	Positive
B__Agathobacter	B__Treponema	0.954864	0.00300995	Positive
B__Agathobacter	B__unclassified_f__Lachnospiraceae	0.927634	0.00766584	Positive
B__Anaerostipes	B__Butyricicoccus	0.828571	0.0415627	Positive
B__Anaerostipes	B__Fusicatenibacter	0.898645	0.0148886	Positive
B__Anaerostipes	B__Marvinbryantia	0.941124	0.00509754	Positive
B__Bacteroides	B__Desulfovibrio	0.942857	0.00480466	Positive
B__Bilophila	B__Pseudomonas	1	0	Positive
B__Blautia	B__Agathobacter	0.898645	0.0148886	Positive
B__Blautia	B__Coprococcus	0.840668	0.0360576	Positive
B__Blautia	B__Dialister	0.828571	0.0415627	Positive
B__Blautia	B__Eubacterium_ruminantium_group	0.941124	0.00509754	Positive
B__Blautia	B__Marvinbryantia	0.880406	0.0205987	Positive
B__Blautia	B__norank_f__Eubacterium_coprostanoligenes_group	0.885714	0.0188455	Positive
B__Blautia	B__norank_f__Muribaculaceae	0.828571	0.0415627	Positive
B__Blautia	B__Rikenellaceae_RC9_gut_group	0.880406	0.0205987	Positive
B__Blautia	B__Selenomonas	0.941124	0.00509754	Positive
B__Blautia	B__Solobacterium	0.828571	0.0415627	Positive
B__Blautia	B__Treponema	0.941124	0.00509754	Positive
B__Butyricicoccus	B__Olsenella	0.942857	0.00480466	Positive
B__Christensenellaceae_R-7_group	B__Butyricicoccus	0.942857	0.00480466	Positive
B__Christensenellaceae_R-7_group	B__Coprococcus	0.811679	0.0498576	Positive
B__Christensenellaceae_R-7_group	B__Dorea	0.885714	0.0188455	Positive
B__Christensenellaceae_R-7_group	B__Enterorhabdus	0.885714	0.0188455	Positive
B__Christensenellaceae_R-7_group	B__Erysipelotrichaceae_UCG-006	0.985611	0.000309086	Positive
B__Christensenellaceae_R-7_group	B__Eubacterium_hallii_group	0.885714	0.0188455	Positive
B__Christensenellaceae_R-7_group	B__Eubacterium_siraeum_group	0.880406	0.0205987	Positive
B__Christensenellaceae_R-7_group	B__Holdemanella	0.885714	0.0188455	Positive
B__Christensenellaceae_R-7_group	B__Lachnospiraceae_NK3A20_group	0.941124	0.00509754	Positive
B__Christensenellaceae_R-7_group	B__NK4A214_group	1	0	Positive
B__Christensenellaceae_R-7_group	B__norank_f__Butyricicoccaceae	0.828571	0.0415627	Positive
B__Christensenellaceae_R-7_group	B__norank_f__Erysipelotrichaceae	1	0	Positive
B__Christensenellaceae_R-7_group	B__norank_f__Eubacterium_coprostanoligenes_group	0.828571	0.0415627	Positive
B__Christensenellaceae_R-7_group	B__norank_f__norank_o__RF39	0.880406	0.0205987	Positive
B__Christensenellaceae_R-7_group	B__norank_f__UCG-010	0.941124	0.00509754	Positive
B__Christensenellaceae_R-7_group	B__Olsenella	0.885714	0.0188455	Positive
B__Christensenellaceae_R-7_group	B__Ruminococcus	0.828571	0.0415627	Positive
B__Christensenellaceae_R-7_group	B__Senegalimassilia	0.885714	0.0188455	Positive
B__Christensenellaceae_R-7_group	B__Solobacterium	0.885714	0.0188455	Positive
B__Christensenellaceae_R-7_group	B__unclassified_f__Oscillospiraceae	1	0	Positive
B__Citrobacter	B__Enterococcus	0.819689	0.0458371	Positive
B__Citrobacter	B__unclassified_f__Enterobacteriaceae	0.826184	0.0426922	Positive
B__Collinsella	B__Bacteroides	0.828571	0.0415627	Positive
B__Collinsella	B__Eubacterium_nodatum_group	0.828571	0.0415627	Positive
B__Collinsella	B__Phascolarctobacterium	0.828571	0.0415627	Positive
B__Collinsella	B__unclassified_f__Enterobacteriaceae	0.845154	0.0341094	Positive
B__Coprococcus	B__Anaerostipes	0.985611	0.000309086	Positive
B__Coprococcus	B__Butyricicoccus	0.811679	0.0498576	Positive
B__Coprococcus	B__Dialister	0.927634	0.00766584	Positive
B__Coprococcus	B__Dorea	0.927634	0.00766584	Positive
B__Coprococcus	B__Erysipelotrichaceae_UCG-006	0.823529	0.043965	Positive
B__Coprococcus	B__Eubacterium_siraeum_group	0.89326	0.0164822	Positive
B__Coprococcus	B__Fusicatenibacter	0.867647	0.0251167	Positive
B__Coprococcus	B__Lachnospiraceae_NK4A136_group	0.840668	0.0360576	Positive
B__Coprococcus	B__Marvinbryantia	0.954864	0.00300995	Positive
B__Coprococcus	B__NK4A214_group	0.811679	0.0498576	Positive
B__Coprococcus	B__norank_f__Eubacterium_coprostanoligenes_group	0.985611	0.000309086	Positive
B__Coprococcus	B__norank_f__norank_o__RF39	0.89326	0.0164822	Positive
B__Coprococcus	B__Solobacterium	0.840668	0.0360576	Positive
B__Coprococcus	B__Treponema	0.89326	0.0164822	Positive
B__Coprococcus	B__unclassified_f__Oscillospiraceae	0.811679	0.0498576	Positive
B__Dialister	B__Anaerostipes	0.942857	0.00480466	Positive
B__Dialister	B__Enterorhabdus	0.828571	0.0415627	Positive
B__Dialister	B__Eubacterium_hallii_group	0.828571	0.0415627	Positive
B__Dialister	B__Fusicatenibacter	0.840668	0.0360576	Positive
B__Dialister	B__Lachnospiraceae_NK4A136_group	0.942857	0.00480466	Positive
B__Dialister	B__Marvinbryantia	0.880406	0.0205987	Positive
B__Dialister	B__norank_f__Eubacterium_coprostanoligenes_group	0.885714	0.0188455	Positive
B__Dialister	B__norank_f__Muribaculaceae	0.828571	0.0415627	Positive
B__Dialister	B__Olsenella	0.828571	0.0415627	Positive
B__Dorea	B__Anaerostipes	0.942857	0.00480466	Positive
B__Dorea	B__Butyricicoccus	0.942857	0.00480466	Positive
B__Dorea	B__Dialister	0.828571	0.0415627	Positive
B__Dorea	B__Enterorhabdus	0.828571	0.0415627	Positive
B__Dorea	B__Erysipelotrichaceae_UCG-006	0.927634	0.00766584	Positive
B__Dorea	B__Eubacterium_hallii_group	0.828571	0.0415627	Positive
B__Dorea	B__Eubacterium_siraeum_group	0.941124	0.00509754	Positive
B__Dorea	B__Fusicatenibacter	0.840668	0.0360576	Positive
B__Dorea	B__Marvinbryantia	0.880406	0.0205987	Positive
B__Dorea	B__NK4A214_group	0.885714	0.0188455	Positive
B__Dorea	B__norank_f__Eubacterium_coprostanoligenes_group	0.885714	0.0188455	Positive
B__Dorea	B__norank_f__UCG-010	0.880406	0.0205987	Positive
B__Dorea	B__Olsenella	0.828571	0.0415627	Positive
B__Dorea	B__Senegalimassilia	0.885714	0.0188455	Positive
B__Dorea	B__Solobacterium	0.828571	0.0415627	Positive
B__Dorea	B__unclassified_f__Oscillospiraceae	0.885714	0.0188455	Positive
B__Enterorhabdus	B__Butyricicoccus	0.942857	0.00480466	Positive
B__Enterorhabdus	B__Olsenella	1	0	Positive
B__Erysipelotrichaceae_UCG-006	B__Anaerostipes	0.811679	0.0498576	Positive
B__Erysipelotrichaceae_UCG-006	B__Butyricicoccus	0.985611	0.000309086	Positive
B__Erysipelotrichaceae_UCG-006	B__Enterorhabdus	0.927634	0.00766584	Positive
B__Erysipelotrichaceae_UCG-006	B__Olsenella	0.927634	0.00766584	Positive
B__Escherichia-Shigella	B__Actinobacillus	-0.811679	0.0498576	Negative
B__Escherichia-Shigella	B__Alloprevotella	-0.869657	0.0243769	Negative
B__Escherichia-Shigella	B__Gemella	-0.885714	0.0188455	Negative
B__Escherichia-Shigella	B__Streptococcus	-0.828571	0.0415627	Negative
B__Escherichia-Shigella	B__unclassified_f__Pasteurellaceae	-0.811679	0.0498576	Negative
B__Eubacterium_hallii_group	B__Butyricicoccus	0.942857	0.00480466	Positive
B__Eubacterium_hallii_group	B__Enterorhabdus	1	0	Positive
B__Eubacterium_hallii_group	B__Erysipelotrichaceae_UCG-006	0.927634	0.00766584	Positive
B__Eubacterium_hallii_group	B__Olsenella	1	0	Positive
B__Eubacterium_nodatum_group	B__unclassified_f__Enterobacteriaceae	0.845154	0.0341094	Positive
B__Eubacterium_ruminantium_group	B__Anaerostipes	0.880406	0.0205987	Positive
B__Eubacterium_ruminantium_group	B__Coprococcus	0.89326	0.0164822	Positive
B__Eubacterium_ruminantium_group	B__Dialister	0.941124	0.00509754	Positive
B__Eubacterium_ruminantium_group	B__Fusicatenibacter	0.89326	0.0164822	Positive
B__Eubacterium_ruminantium_group	B__Lachnospiraceae_NK4A136_group	0.941124	0.00509754	Positive
B__Eubacterium_ruminantium_group	B__Marvinbryantia	0.935484	0.00610923	Positive
B__Eubacterium_ruminantium_group	B__norank_f__Eubacterium_coprostanoligenes_group	0.880406	0.0205987	Positive
B__Eubacterium_ruminantium_group	B__norank_f__Muribaculaceae	0.941124	0.00509754	Positive
B__Eubacterium_ruminantium_group	B__norank_f__Prevotellaceae	0.880406	0.0205987	Positive
B__Eubacterium_ruminantium_group	B__Selenomonas	1	0	Positive
B__Eubacterium_ruminantium_group	B__Treponema	1	0	Positive
B__Eubacterium_ruminantium_group	B__unclassified_f__Lachnospiraceae	0.880406	0.0205987	Positive
B__Eubacterium_siraeum_group	B__Anaerostipes	0.880406	0.0205987	Positive
B__Eubacterium_siraeum_group	B__Butyricicoccus	0.880406	0.0205987	Positive
B__Eubacterium_siraeum_group	B__Erysipelotrichaceae_UCG-006	0.89326	0.0164822	Positive
B__Eubacterium_siraeum_group	B__Fusicatenibacter	0.89326	0.0164822	Positive
B__Eubacterium_siraeum_group	B__Marvinbryantia	0.935484	0.00610923	Positive
B__Faecalibacterium	B__Anaerostipes	0.828571	0.0415627	Positive
B__Faecalibacterium	B__Coprococcus	0.811679	0.0498576	Positive
B__Faecalibacterium	B__Eubacterium_ruminantium_group	0.880406	0.0205987	Positive
B__Faecalibacterium	B__Eubacterium_siraeum_group	0.880406	0.0205987	Positive
B__Faecalibacterium	B__Fusicatenibacter	0.985611	0.000309086	Positive
B__Faecalibacterium	B__Lachnospiraceae_NK4A136_group	0.885714	0.0188455	Positive
B__Faecalibacterium	B__Marvinbryantia	0.941124	0.00509754	Positive
B__Faecalibacterium	B__norank_f__Muribaculaceae	0.942857	0.00480466	Positive
B__Faecalibacterium	B__norank_f__norank_o__Clostridia_UCG-014	0.942857	0.00480466	Positive
B__Faecalibacterium	B__norank_f__norank_o__RF39	0.880406	0.0205987	Positive
B__Faecalibacterium	B__Selenomonas	0.880406	0.0205987	Positive
B__Faecalibacterium	B__Treponema	0.880406	0.0205987	Positive
B__Faecalibacterium	B__unclassified_f__Lachnospiraceae	0.828571	0.0415627	Positive
B__Fusicatenibacter	B__Marvinbryantia	0.954864	0.00300995	Positive
B__Gemella	B__Alloprevotella	0.985611	0.000309086	Positive
B__Holdemanella	B__Anaerostipes	0.942857	0.00480466	Positive
B__Holdemanella	B__Butyricicoccus	0.942857	0.00480466	Positive
B__Holdemanella	B__Coprococcus	0.927634	0.00766584	Positive
B__Holdemanella	B__Dialister	0.828571	0.0415627	Positive
B__Holdemanella	B__Dorea	1	0	Positive
B__Holdemanella	B__Enterorhabdus	0.828571	0.0415627	Positive
B__Holdemanella	B__Erysipelotrichaceae_UCG-006	0.927634	0.00766584	Positive
B__Holdemanella	B__Eubacterium_hallii_group	0.828571	0.0415627	Positive
B__Holdemanella	B__Eubacterium_siraeum_group	0.941124	0.00509754	Positive
B__Holdemanella	B__Fusicatenibacter	0.840668	0.0360576	Positive
B__Holdemanella	B__Lachnospiraceae_NK3A20_group	0.880406	0.0205987	Positive
B__Holdemanella	B__Marvinbryantia	0.880406	0.0205987	Positive
B__Holdemanella	B__NK4A214_group	0.885714	0.0188455	Positive
B__Holdemanella	B__norank_f__Erysipelotrichaceae	0.885714	0.0188455	Positive
B__Holdemanella	B__norank_f__Eubacterium_coprostanoligenes_group	0.885714	0.0188455	Positive
B__Holdemanella	B__norank_f__norank_o__RF39	0.941124	0.00509754	Positive
B__Holdemanella	B__norank_f__UCG-010	0.880406	0.0205987	Positive
B__Holdemanella	B__Olsenella	0.828571	0.0415627	Positive
B__Holdemanella	B__Senegalimassilia	0.885714	0.0188455	Positive
B__Holdemanella	B__Solobacterium	0.828571	0.0415627	Positive
B__Holdemanella	B__unclassified_f__Lachnospiraceae	0.942857	0.00480466	Positive
B__Holdemanella	B__unclassified_f__Oscillospiraceae	0.885714	0.0188455	Positive
B__Lachnospiraceae_NK3A20_group	B__Butyricicoccus	0.941124	0.00509754	Positive
B__Lachnospiraceae_NK3A20_group	B__Dorea	0.880406	0.0205987	Positive
B__Lachnospiraceae_NK3A20_group	B__Enterorhabdus	0.880406	0.0205987	Positive
B__Lachnospiraceae_NK3A20_group	B__Erysipelotrichaceae_UCG-006	0.954864	0.00300995	Positive
B__Lachnospiraceae_NK3A20_group	B__Eubacterium_hallii_group	0.880406	0.0205987	Positive
B__Lachnospiraceae_NK3A20_group	B__Eubacterium_siraeum_group	0.935484	0.00610923	Positive
B__Lachnospiraceae_NK3A20_group	B__NK4A214_group	0.941124	0.00509754	Positive
B__Lachnospiraceae_NK3A20_group	B__norank_f__norank_o__RF39	0.935484	0.00610923	Positive
B__Lachnospiraceae_NK3A20_group	B__norank_f__UCG-010	1	0	Positive
B__Lachnospiraceae_NK3A20_group	B__Olsenella	0.880406	0.0205987	Positive
B__Lachnospiraceae_NK3A20_group	B__Peptococcus	0.819689	0.0458371	Positive
B__Lachnospiraceae_NK3A20_group	B__Senegalimassilia	0.819689	0.0458371	Positive
B__Lachnospiraceae_NK3A20_group	B__Solobacterium	0.880406	0.0205987	Positive
B__Lachnospiraceae_NK3A20_group	B__Sphaerochaeta	0.831655	0.0401244	Positive
B__Lachnospiraceae_NK3A20_group	B__unclassified_f__Oscillospiraceae	0.941124	0.00509754	Positive
B__Lachnospiraceae_NK4A136_group	B__Anaerostipes	0.885714	0.0188455	Positive
B__Lachnospiraceae_NK4A136_group	B__Fusicatenibacter	0.927634	0.00766584	Positive
B__Lachnospiraceae_NK4A136_group	B__Marvinbryantia	0.880406	0.0205987	Positive
B__Lactobacillus	B__Lachnoclostridium	-0.885714	0.0188455	Negative
B__Lactobacillus	B__Peptococcus	0.828571	0.0415627	Positive
B__Lactobacillus	B__Sphaerochaeta	0.811679	0.0498576	Positive
B__Morganella	B__Bilophila	1	0	Positive
B__Morganella	B__Pseudomonas	1	0	Positive
B__NK4A214_group	B__Butyricicoccus	0.942857	0.00480466	Positive
B__NK4A214_group	B__Enterorhabdus	0.885714	0.0188455	Positive
B__NK4A214_group	B__Erysipelotrichaceae_UCG-006	0.985611	0.000309086	Positive
B__NK4A214_group	B__Eubacterium_hallii_group	0.885714	0.0188455	Positive
B__NK4A214_group	B__Eubacterium_siraeum_group	0.880406	0.0205987	Positive
B__NK4A214_group	B__Olsenella	0.885714	0.0188455	Positive
B__norank_f__Butyricicoccaceae	B__Erysipelotrichaceae_UCG-006	0.811679	0.0498576	Positive
B__norank_f__Butyricicoccaceae	B__Eubacterium_siraeum_group	0.880406	0.0205987	Positive
B__norank_f__Butyricicoccaceae	B__Kocuria	0.819689	0.0458371	Positive
B__norank_f__Butyricicoccaceae	B__Lachnospiraceae_NK3A20_group	0.941124	0.00509754	Positive
B__norank_f__Butyricicoccaceae	B__NK4A214_group	0.828571	0.0415627	Positive
B__norank_f__Butyricicoccaceae	B__norank_f__Erysipelotrichaceae	0.828571	0.0415627	Positive
B__norank_f__Butyricicoccaceae	B__norank_f__norank_o__RF39	0.880406	0.0205987	Positive
B__norank_f__Butyricicoccaceae	B__norank_f__UCG-010	0.941124	0.00509754	Positive
B__norank_f__Butyricicoccaceae	B__Peptococcus	0.942857	0.00480466	Positive
B__norank_f__Butyricicoccaceae	B__Ruminococcus	1	0	Positive
B__norank_f__Butyricicoccaceae	B__Solobacterium	0.885714	0.0188455	Positive
B__norank_f__Butyricicoccaceae	B__Sphaerochaeta	0.927634	0.00766584	Positive
B__norank_f__Butyricicoccaceae	B__unclassified_f__Oscillospiraceae	0.828571	0.0415627	Positive
B__norank_f__Erysipelotrichaceae	B__Butyricicoccus	0.942857	0.00480466	Positive
B__norank_f__Erysipelotrichaceae	B__Coprococcus	0.811679	0.0498576	Positive
B__norank_f__Erysipelotrichaceae	B__Dorea	0.885714	0.0188455	Positive
B__norank_f__Erysipelotrichaceae	B__Enterorhabdus	0.885714	0.0188455	Positive
B__norank_f__Erysipelotrichaceae	B__Erysipelotrichaceae_UCG-006	0.985611	0.000309086	Positive
B__norank_f__Erysipelotrichaceae	B__Eubacterium_hallii_group	0.885714	0.0188455	Positive
B__norank_f__Erysipelotrichaceae	B__Eubacterium_siraeum_group	0.880406	0.0205987	Positive
B__norank_f__Erysipelotrichaceae	B__Lachnospiraceae_NK3A20_group	0.941124	0.00509754	Positive
B__norank_f__Erysipelotrichaceae	B__NK4A214_group	1	0	Positive
B__norank_f__Erysipelotrichaceae	B__norank_f__Eubacterium_coprostanoligenes_group	0.828571	0.0415627	Positive
B__norank_f__Erysipelotrichaceae	B__norank_f__norank_o__RF39	0.880406	0.0205987	Positive
B__norank_f__Erysipelotrichaceae	B__norank_f__UCG-010	0.941124	0.00509754	Positive
B__norank_f__Erysipelotrichaceae	B__Olsenella	0.885714	0.0188455	Positive
B__norank_f__Erysipelotrichaceae	B__Senegalimassilia	0.885714	0.0188455	Positive
B__norank_f__Erysipelotrichaceae	B__Solobacterium	0.885714	0.0188455	Positive
B__norank_f__Erysipelotrichaceae	B__unclassified_f__Oscillospiraceae	1	0	Positive
B__norank_f__Eubacterium_coprostanoligenes_group	B__Anaerostipes	0.942857	0.00480466	Positive
B__norank_f__Eubacterium_coprostanoligenes_group	B__Erysipelotrichaceae_UCG-006	0.811679	0.0498576	Positive
B__norank_f__Eubacterium_coprostanoligenes_group	B__Eubacterium_siraeum_group	0.880406	0.0205987	Positive
B__norank_f__Eubacterium_coprostanoligenes_group	B__Fusicatenibacter	0.811679	0.0498576	Positive
B__norank_f__Eubacterium_coprostanoligenes_group	B__Marvinbryantia	0.941124	0.00509754	Positive
B__norank_f__Eubacterium_coprostanoligenes_group	B__NK4A214_group	0.828571	0.0415627	Positive
B__norank_f__Muribaculaceae	B__Fusicatenibacter	0.927634	0.00766584	Positive
B__norank_f__Muribaculaceae	B__Lachnospiraceae_NK4A136_group	0.942857	0.00480466	Positive
B__norank_f__Muribaculaceae	B__Marvinbryantia	0.880406	0.0205987	Positive
B__norank_f__norank_o__Clostridia_UCG-014	B__Dorea	0.828571	0.0415627	Positive
B__norank_f__norank_o__Clostridia_UCG-014	B__Eubacterium_siraeum_group	0.941124	0.00509754	Positive
B__norank_f__norank_o__Clostridia_UCG-014	B__Fusicatenibacter	0.927634	0.00766584	Positive
B__norank_f__norank_o__Clostridia_UCG-014	B__Holdemanella	0.828571	0.0415627	Positive
B__norank_f__norank_o__Clostridia_UCG-014	B__Lachnospiraceae_NK3A20_group	0.880406	0.0205987	Positive
B__norank_f__norank_o__Clostridia_UCG-014	B__Marvinbryantia	0.880406	0.0205987	Positive
B__norank_f__norank_o__Clostridia_UCG-014	B__norank_f__Butyricicoccaceae	0.885714	0.0188455	Positive
B__norank_f__norank_o__Clostridia_UCG-014	B__norank_f__Muribaculaceae	0.828571	0.0415627	Positive
B__norank_f__norank_o__Clostridia_UCG-014	B__norank_f__norank_o__RF39	0.941124	0.00509754	Positive
B__norank_f__norank_o__Clostridia_UCG-014	B__norank_f__UCG-010	0.880406	0.0205987	Positive
B__norank_f__norank_o__Clostridia_UCG-014	B__Ruminococcus	0.885714	0.0188455	Positive
B__norank_f__norank_o__Clostridia_UCG-014	B__Solobacterium	0.828571	0.0415627	Positive
B__norank_f__norank_o__RF39	B__Anaerostipes	0.880406	0.0205987	Positive
B__norank_f__norank_o__RF39	B__Butyricicoccus	0.880406	0.0205987	Positive
B__norank_f__norank_o__RF39	B__Dorea	0.941124	0.00509754	Positive
B__norank_f__norank_o__RF39	B__Erysipelotrichaceae_UCG-006	0.89326	0.0164822	Positive
B__norank_f__norank_o__RF39	B__Eubacterium_siraeum_group	1	0	Positive
B__norank_f__norank_o__RF39	B__Fusicatenibacter	0.89326	0.0164822	Positive
B__norank_f__norank_o__RF39	B__Marvinbryantia	0.935484	0.00610923	Positive
B__norank_f__norank_o__RF39	B__NK4A214_group	0.880406	0.0205987	Positive
B__norank_f__norank_o__RF39	B__norank_f__Eubacterium_coprostanoligenes_group	0.880406	0.0205987	Positive
B__norank_f__norank_o__RF39	B__norank_f__UCG-010	0.935484	0.00610923	Positive
B__norank_f__norank_o__RF39	B__Solobacterium	0.941124	0.00509754	Positive
B__norank_f__norank_o__RF39	B__unclassified_f__Oscillospiraceae	0.880406	0.0205987	Positive
B__norank_f__Prevotellaceae	B__Anaerostipes	0.828571	0.0415627	Positive
B__norank_f__Prevotellaceae	B__Butyricicoccus	0.828571	0.0415627	Positive
B__norank_f__Prevotellaceae	B__Coprococcus	0.811679	0.0498576	Positive
B__norank_f__Prevotellaceae	B__Dialister	0.942857	0.00480466	Positive
B__norank_f__Prevotellaceae	B__Enterorhabdus	0.942857	0.00480466	Positive
B__norank_f__Prevotellaceae	B__Erysipelotrichaceae_UCG-006	0.811679	0.0498576	Positive
B__norank_f__Prevotellaceae	B__Eubacterium_hallii_group	0.942857	0.00480466	Positive
B__norank_f__Prevotellaceae	B__Lachnospiraceae_NK4A136_group	0.885714	0.0188455	Positive
B__norank_f__Prevotellaceae	B__Olsenella	0.942857	0.00480466	Positive
B__norank_f__Prevotellaceae	B__Treponema	0.880406	0.0205987	Positive
B__norank_f__Prevotellaceae	B__unclassified_f__Lachnospiraceae	0.828571	0.0415627	Positive
B__norank_f__UCG-010	B__Butyricicoccus	0.941124	0.00509754	Positive
B__norank_f__UCG-010	B__Enterorhabdus	0.880406	0.0205987	Positive
B__norank_f__UCG-010	B__Erysipelotrichaceae_UCG-006	0.954864	0.00300995	Positive
B__norank_f__UCG-010	B__Eubacterium_hallii_group	0.880406	0.0205987	Positive
B__norank_f__UCG-010	B__Eubacterium_siraeum_group	0.935484	0.00610923	Positive
B__norank_f__UCG-010	B__NK4A214_group	0.941124	0.00509754	Positive
B__norank_f__UCG-010	B__Olsenella	0.880406	0.0205987	Positive
B__norank_f__UCG-010	B__Sphaerochaeta	0.831655	0.0401244	Positive
B__Oribacterium	B__Dialister	0.885714	0.0188455	Positive
B__Oribacterium	B__Enterorhabdus	0.885714	0.0188455	Positive
B__Oribacterium	B__Eubacterium_hallii_group	0.885714	0.0188455	Positive
B__Oribacterium	B__Eubacterium_ruminantium_group	0.880406	0.0205987	Positive
B__Oribacterium	B__Fusicatenibacter	0.811679	0.0498576	Positive
B__Oribacterium	B__Lachnospiraceae_NK4A136_group	0.942857	0.00480466	Positive
B__Oribacterium	B__norank_f__Muribaculaceae	0.885714	0.0188455	Positive
B__Oribacterium	B__norank_f__Prevotellaceae	0.942857	0.00480466	Positive
B__Oribacterium	B__Olsenella	0.885714	0.0188455	Positive
B__Oribacterium	B__Selenomonas	0.880406	0.0205987	Positive
B__Oribacterium	B__Treponema	0.880406	0.0205987	Positive
B__Peptococcus	B__Kocuria	0.941124	0.00509754	Positive
B__Peptococcus	B__norank_f__UCG-010	0.819689	0.0458371	Positive
B__Peptococcus	B__Solobacterium	0.828571	0.0415627	Positive
B__Peptococcus	B__Sphaerochaeta	0.985611	0.000309086	Positive
B__Phascolarctobacterium	B__Coprococcus	0.811679	0.0498576	Positive
B__Phascolarctobacterium	B__norank_f__Eubacterium_coprostanoligenes_group	0.828571	0.0415627	Positive
B__Prevotella	B__Eubacterium_ruminantium_group	0.880406	0.0205987	Positive
B__Prevotella	B__Faecalibacterium	0.828571	0.0415627	Positive
B__Prevotella	B__Fusicatenibacter	0.811679	0.0498576	Positive
B__Prevotella	B__Lachnospiraceae_NK4A136_group	0.885714	0.0188455	Positive
B__Prevotella	B__norank_f__Muribaculaceae	0.942857	0.00480466	Positive
B__Prevotella	B__norank_f__Prevotellaceae	0.828571	0.0415627	Positive
B__Prevotella	B__Oribacterium	0.942857	0.00480466	Positive
B__Prevotella	B__Rikenellaceae_RC9_gut_group	0.941124	0.00509754	Positive
B__Prevotella	B__Selenomonas	0.880406	0.0205987	Positive
B__Prevotella	B__Subdoligranulum	0.885714	0.0188455	Positive
B__Prevotella	B__Treponema	0.880406	0.0205987	Positive
B__Rikenellaceae_RC9_gut_group	B__Dialister	0.880406	0.0205987	Positive
B__Rikenellaceae_RC9_gut_group	B__Enterorhabdus	0.880406	0.0205987	Positive
B__Rikenellaceae_RC9_gut_group	B__Eubacterium_hallii_group	0.880406	0.0205987	Positive
B__Rikenellaceae_RC9_gut_group	B__Eubacterium_ruminantium_group	0.935484	0.00610923	Positive
B__Rikenellaceae_RC9_gut_group	B__Lachnospiraceae_NK4A136_group	0.880406	0.0205987	Positive
B__Rikenellaceae_RC9_gut_group	B__norank_f__Muribaculaceae	0.880406	0.0205987	Positive
B__Rikenellaceae_RC9_gut_group	B__norank_f__Prevotellaceae	0.941124	0.00509754	Positive
B__Rikenellaceae_RC9_gut_group	B__Olsenella	0.880406	0.0205987	Positive
B__Rikenellaceae_RC9_gut_group	B__Oribacterium	0.941124	0.00509754	Positive
B__Rikenellaceae_RC9_gut_group	B__Selenomonas	0.935484	0.00610923	Positive
B__Rikenellaceae_RC9_gut_group	B__Treponema	0.935484	0.00610923	Positive
B__Ruminococcus	B__Erysipelotrichaceae_UCG-006	0.811679	0.0498576	Positive
B__Ruminococcus	B__Eubacterium_siraeum_group	0.880406	0.0205987	Positive
B__Ruminococcus	B__Kocuria	0.819689	0.0458371	Positive
B__Ruminococcus	B__Lachnospiraceae_NK3A20_group	0.941124	0.00509754	Positive
B__Ruminococcus	B__NK4A214_group	0.828571	0.0415627	Positive
B__Ruminococcus	B__norank_f__Erysipelotrichaceae	0.828571	0.0415627	Positive
B__Ruminococcus	B__norank_f__norank_o__RF39	0.880406	0.0205987	Positive
B__Ruminococcus	B__norank_f__UCG-010	0.941124	0.00509754	Positive
B__Ruminococcus	B__Peptococcus	0.942857	0.00480466	Positive
B__Ruminococcus	B__Solobacterium	0.885714	0.0188455	Positive
B__Ruminococcus	B__Sphaerochaeta	0.927634	0.00766584	Positive
B__Ruminococcus	B__unclassified_f__Oscillospiraceae	0.828571	0.0415627	Positive
B__Sarcina	B__Christensenellaceae_R-7_group	0.828571	0.0415627	Positive
B__Sarcina	B__Erysipelotrichaceae_UCG-006	0.811679	0.0498576	Positive
B__Sarcina	B__Eubacterium_siraeum_group	0.880406	0.0205987	Positive
B__Sarcina	B__Kocuria	0.819689	0.0458371	Positive
B__Sarcina	B__Lachnospiraceae_NK3A20_group	0.941124	0.00509754	Positive
B__Sarcina	B__NK4A214_group	0.828571	0.0415627	Positive
B__Sarcina	B__norank_f__Butyricicoccaceae	1	0	Positive
B__Sarcina	B__norank_f__Erysipelotrichaceae	0.828571	0.0415627	Positive
B__Sarcina	B__norank_f__norank_o__Clostridia_UCG-014	0.885714	0.0188455	Positive
B__Sarcina	B__norank_f__norank_o__RF39	0.880406	0.0205987	Positive
B__Sarcina	B__norank_f__UCG-010	0.941124	0.00509754	Positive
B__Sarcina	B__Peptococcus	0.942857	0.00480466	Positive
B__Sarcina	B__Ruminococcus	1	0	Positive
B__Sarcina	B__Solobacterium	0.885714	0.0188455	Positive
B__Sarcina	B__Sphaerochaeta	0.927634	0.00766584	Positive
B__Sarcina	B__UCG-002	0.828571	0.0415627	Positive
B__Sarcina	B__UCG-005	0.942857	0.00480466	Positive
B__Sarcina	B__unclassified_f__Oscillospiraceae	0.828571	0.0415627	Positive
B__Selenomonas	B__Anaerostipes	0.880406	0.0205987	Positive
B__Selenomonas	B__Coprococcus	0.89326	0.0164822	Positive
B__Selenomonas	B__Dialister	0.941124	0.00509754	Positive
B__Selenomonas	B__Fusicatenibacter	0.89326	0.0164822	Positive
B__Selenomonas	B__Lachnospiraceae_NK4A136_group	0.941124	0.00509754	Positive
B__Selenomonas	B__Marvinbryantia	0.935484	0.00610923	Positive
B__Selenomonas	B__norank_f__Eubacterium_coprostanoligenes_group	0.880406	0.0205987	Positive
B__Selenomonas	B__norank_f__Muribaculaceae	0.941124	0.00509754	Positive
B__Selenomonas	B__norank_f__Prevotellaceae	0.880406	0.0205987	Positive
B__Selenomonas	B__Treponema	1	0	Positive
B__Selenomonas	B__unclassified_f__Lachnospiraceae	0.880406	0.0205987	Positive
B__Senegalimassilia	B__Butyricicoccus	0.942857	0.00480466	Positive
B__Senegalimassilia	B__Enterorhabdus	0.828571	0.0415627	Positive
B__Senegalimassilia	B__Erysipelotrichaceae_UCG-006	0.927634	0.00766584	Positive
B__Senegalimassilia	B__Eubacterium_hallii_group	0.828571	0.0415627	Positive
B__Senegalimassilia	B__NK4A214_group	0.885714	0.0188455	Positive
B__Senegalimassilia	B__norank_f__UCG-010	0.819689	0.0458371	Positive
B__Senegalimassilia	B__Olsenella	0.828571	0.0415627	Positive
B__Senegalimassilia	B__unclassified_f__Oscillospiraceae	0.885714	0.0188455	Positive
B__Solobacterium	B__Erysipelotrichaceae_UCG-006	0.840668	0.0360576	Positive
B__Solobacterium	B__Eubacterium_siraeum_group	0.941124	0.00509754	Positive
B__Solobacterium	B__Marvinbryantia	0.880406	0.0205987	Positive
B__Solobacterium	B__NK4A214_group	0.885714	0.0188455	Positive
B__Solobacterium	B__norank_f__Eubacterium_coprostanoligenes_group	0.885714	0.0188455	Positive
B__Solobacterium	B__norank_f__UCG-010	0.880406	0.0205987	Positive
B__Solobacterium	B__Sphaerochaeta	0.869657	0.0243769	Positive
B__Solobacterium	B__unclassified_f__Oscillospiraceae	0.885714	0.0188455	Positive
B__Sphaerochaeta	B__Kocuria	0.954864	0.00300995	Positive
B__Streptococcus	B__Actinobacillus	0.811679	0.0498576	Positive
B__Streptococcus	B__Alloprevotella	0.811679	0.0498576	Positive
B__Streptococcus	B__Gemella	0.828571	0.0415627	Positive
B__Streptococcus	B__Megasphaera	-0.828571	0.0415627	Negative
B__Streptococcus	B__unclassified_f__Pasteurellaceae	0.811679	0.0498576	Positive
B__Subdoligranulum	B__Butyricicoccus	0.885714	0.0188455	Positive
B__Subdoligranulum	B__Enterorhabdus	0.942857	0.00480466	Positive
B__Subdoligranulum	B__Erysipelotrichaceae_UCG-006	0.840668	0.0360576	Positive
B__Subdoligranulum	B__Eubacterium_hallii_group	0.942857	0.00480466	Positive
B__Subdoligranulum	B__Lachnospiraceae_NK3A20_group	0.880406	0.0205987	Positive
B__Subdoligranulum	B__Lachnospiraceae_NK4A136_group	0.828571	0.0415627	Positive
B__Subdoligranulum	B__norank_f__Prevotellaceae	0.885714	0.0188455	Positive
B__Subdoligranulum	B__norank_f__UCG-010	0.880406	0.0205987	Positive
B__Subdoligranulum	B__Olsenella	0.942857	0.00480466	Positive
B__Subdoligranulum	B__Oribacterium	0.942857	0.00480466	Positive
B__Subdoligranulum	B__Rikenellaceae_RC9_gut_group	0.880406	0.0205987	Positive
B__Treponema	B__Anaerostipes	0.880406	0.0205987	Positive
B__Treponema	B__Dialister	0.941124	0.00509754	Positive
B__Treponema	B__Fusicatenibacter	0.89326	0.0164822	Positive
B__Treponema	B__Lachnospiraceae_NK4A136_group	0.941124	0.00509754	Positive
B__Treponema	B__Marvinbryantia	0.935484	0.00610923	Positive
B__Treponema	B__norank_f__Eubacterium_coprostanoligenes_group	0.880406	0.0205987	Positive
B__Treponema	B__norank_f__Muribaculaceae	0.941124	0.00509754	Positive
B__UCG-002	B__Butyricicoccus	0.942857	0.00480466	Positive
B__UCG-002	B__Christensenellaceae_R-7_group	1	0	Positive
B__UCG-002	B__Coprococcus	0.811679	0.0498576	Positive
B__UCG-002	B__Dorea	0.885714	0.0188455	Positive
B__UCG-002	B__Enterorhabdus	0.885714	0.0188455	Positive
B__UCG-002	B__Erysipelotrichaceae_UCG-006	0.985611	0.000309086	Positive
B__UCG-002	B__Eubacterium_hallii_group	0.885714	0.0188455	Positive
B__UCG-002	B__Eubacterium_siraeum_group	0.880406	0.0205987	Positive
B__UCG-002	B__Holdemanella	0.885714	0.0188455	Positive
B__UCG-002	B__Lachnospiraceae_NK3A20_group	0.941124	0.00509754	Positive
B__UCG-002	B__NK4A214_group	1	0	Positive
B__UCG-002	B__norank_f__Butyricicoccaceae	0.828571	0.0415627	Positive
B__UCG-002	B__norank_f__Erysipelotrichaceae	1	0	Positive
B__UCG-002	B__norank_f__Eubacterium_coprostanoligenes_group	0.828571	0.0415627	Positive
B__UCG-002	B__norank_f__norank_o__RF39	0.880406	0.0205987	Positive
B__UCG-002	B__norank_f__UCG-010	0.941124	0.00509754	Positive
B__UCG-002	B__Olsenella	0.885714	0.0188455	Positive
B__UCG-002	B__Ruminococcus	0.828571	0.0415627	Positive
B__UCG-002	B__Senegalimassilia	0.885714	0.0188455	Positive
B__UCG-002	B__Solobacterium	0.885714	0.0188455	Positive
B__UCG-002	B__UCG-005	0.942857	0.00480466	Positive
B__UCG-002	B__unclassified_f__Oscillospiraceae	1	0	Positive
B__UCG-005	B__Butyricicoccus	0.828571	0.0415627	Positive
B__UCG-005	B__Christensenellaceae_R-7_group	0.942857	0.00480466	Positive
B__UCG-005	B__Erysipelotrichaceae_UCG-006	0.898645	0.0148886	Positive
B__UCG-005	B__Eubacterium_siraeum_group	0.880406	0.0205987	Positive
B__UCG-005	B__Kocuria	0.819689	0.0458371	Positive
B__UCG-005	B__Lachnospiraceae_NK3A20_group	0.941124	0.00509754	Positive
B__UCG-005	B__NK4A214_group	0.942857	0.00480466	Positive
B__UCG-005	B__norank_f__Butyricicoccaceae	0.942857	0.00480466	Positive
B__UCG-005	B__norank_f__Erysipelotrichaceae	0.942857	0.00480466	Positive
B__UCG-005	B__norank_f__norank_o__RF39	0.880406	0.0205987	Positive
B__UCG-005	B__norank_f__UCG-010	0.941124	0.00509754	Positive
B__UCG-005	B__Peptococcus	0.885714	0.0188455	Positive
B__UCG-005	B__Ruminococcus	0.942857	0.00480466	Positive
B__UCG-005	B__Solobacterium	0.942857	0.00480466	Positive
B__UCG-005	B__Sphaerochaeta	0.927634	0.00766584	Positive
B__UCG-005	B__unclassified_f__Oscillospiraceae	0.942857	0.00480466	Positive
B__unclassified_f__Lachnospiraceae	B__Anaerostipes	1	0	Positive
B__unclassified_f__Lachnospiraceae	B__Butyricicoccus	0.828571	0.0415627	Positive
B__unclassified_f__Lachnospiraceae	B__Coprococcus	0.985611	0.000309086	Positive
B__unclassified_f__Lachnospiraceae	B__Dialister	0.942857	0.00480466	Positive
B__unclassified_f__Lachnospiraceae	B__Dorea	0.942857	0.00480466	Positive
B__unclassified_f__Lachnospiraceae	B__Erysipelotrichaceae_UCG-006	0.811679	0.0498576	Positive
B__unclassified_f__Lachnospiraceae	B__Eubacterium_siraeum_group	0.880406	0.0205987	Positive
B__unclassified_f__Lachnospiraceae	B__Fusicatenibacter	0.898645	0.0148886	Positive
B__unclassified_f__Lachnospiraceae	B__Lachnospiraceae_NK4A136_group	0.885714	0.0188455	Positive
B__unclassified_f__Lachnospiraceae	B__Marvinbryantia	0.941124	0.00509754	Positive
B__unclassified_f__Lachnospiraceae	B__norank_f__Eubacterium_coprostanoligenes_group	0.942857	0.00480466	Positive
B__unclassified_f__Lachnospiraceae	B__norank_f__norank_o__RF39	0.880406	0.0205987	Positive
B__unclassified_f__Lachnospiraceae	B__Treponema	0.880406	0.0205987	Positive
B__unclassified_f__Oscillospiraceae	B__Butyricicoccus	0.942857	0.00480466	Positive
B__unclassified_f__Oscillospiraceae	B__Enterorhabdus	0.885714	0.0188455	Positive
B__unclassified_f__Oscillospiraceae	B__Erysipelotrichaceae_UCG-006	0.985611	0.000309086	Positive
B__unclassified_f__Oscillospiraceae	B__Eubacterium_hallii_group	0.885714	0.0188455	Positive
B__unclassified_f__Oscillospiraceae	B__Eubacterium_siraeum_group	0.880406	0.0205987	Positive
B__unclassified_f__Oscillospiraceae	B__NK4A214_group	1	0	Positive
B__unclassified_f__Oscillospiraceae	B__norank_f__Eubacterium_coprostanoligenes_group	0.828571	0.0415627	Positive
B__unclassified_f__Oscillospiraceae	B__norank_f__UCG-010	0.941124	0.00509754	Positive
B__unclassified_f__Oscillospiraceae	B__Olsenella	0.885714	0.0188455	Positive
B__unclassified_f__Pasteurellaceae	B__Actinobacillus	1	1.85e-32	Positive
F__Acremonium	B__Anaerostipes	0.898645	0.0148886	Positive
F__Acremonium	B__Coprococcus	0.867647	0.0251167	Positive
F__Acremonium	B__Dialister	0.840668	0.0360576	Positive
F__Acremonium	B__Dorea	0.840668	0.0360576	Positive
F__Acremonium	B__Eubacterium_ruminantium_group	0.89326	0.0164822	Positive
F__Acremonium	B__Eubacterium_siraeum_group	0.89326	0.0164822	Positive
F__Acremonium	B__Faecalibacterium	0.985611	0.000309086	Positive
F__Acremonium	B__Fusicatenibacter	1	1.85e-32	Positive
F__Acremonium	B__Holdemanella	0.840668	0.0360576	Positive
F__Acremonium	B__Lachnospiraceae_NK4A136_group	0.927634	0.00766584	Positive
F__Acremonium	B__Marvinbryantia	0.954864	0.00300995	Positive
F__Acremonium	B__norank_f__Eubacterium_coprostanoligenes_group	0.811679	0.0498576	Positive
F__Acremonium	B__norank_f__Muribaculaceae	0.927634	0.00766584	Positive
F__Acremonium	B__norank_f__norank_o__Clostridia_UCG-014	0.927634	0.00766584	Positive
F__Acremonium	B__norank_f__norank_o__RF39	0.89326	0.0164822	Positive
F__Acremonium	B__Oribacterium	0.811679	0.0498576	Positive
F__Acremonium	B__Prevotella	0.811679	0.0498576	Positive
F__Acremonium	B__Selenomonas	0.89326	0.0164822	Positive
F__Acremonium	B__Treponema	0.89326	0.0164822	Positive
F__Acremonium	B__unclassified_f__Lachnospiraceae	0.898645	0.0148886	Positive
F__Acremonium	F__Didymella	0.857493	0.0290154	Positive
F__Acremonium	F__Gibberella	0.831655	0.0401244	Positive
F__Acremonium	F__Leuconeurospora	0.857493	0.0290154	Positive
F__Acremonium	F__Sarocladium	0.857493	0.0290154	Positive
F__Alternaria	B__Anaerostipes	0.819689	0.0458371	Positive
F__Alternaria	B__Coprococcus	0.831655	0.0401244	Positive
F__Alternaria	B__norank_f__Eubacterium_coprostanoligenes_group	0.819689	0.0458371	Positive
F__Alternaria	B__Phascolarctobacterium	0.880406	0.0205987	Positive
F__Alternaria	B__unclassified_f__Lachnospiraceae	0.819689	0.0458371	Positive
F__Alternaria	F__Leuconeurospora	0.898027	0.0150677	Positive
F__Alternaria	F__Saccharomyces	0.935484	0.00610923	Positive
F__Alternaria	F__Sarocladium	0.898027	0.0150677	Positive
F__Alternaria	F__Vishniacozyma	0.935484	0.00610923	Positive
F__Apiotrichum	B__Fusobacterium	0.880406	0.0205987	Positive
F__Aspergillus	B__Bacteroides	0.828571	0.0415627	Positive
F__Aspergillus	B__norank_f__Prevotellaceae	0.828571	0.0415627	Positive
F__Aspergillus	F__unclassified_o__Saccharomycetales	0.819689	0.0458371	Positive
F__Aspergillus	F__unclassified_p__Ascomycota	0.819689	0.0458371	Positive
F__Byssochlamys	F__Chalara	1	0	Positive
F__Cadophora	B__Citrobacter	0.898027	0.0150677	Positive
F__Cadophora	B__Enterococcus	0.845154	0.0341094	Positive
F__Cadophora	B__Phascolarctobacterium	0.845154	0.0341094	Positive
F__Cadophora	B__unclassified_f__Enterobacteriaceae	0.92	0.009344	Positive
F__Cadophora	F__Chaetomium	1	7.4e-32	Positive
F__Cadophora	F__Melanconiella	1	7.4e-32	Positive
F__Cadophora	F__Pyrenochaetopsis	0.92	0.009344	Positive
F__Cadophora	F__Saccharomyces	0.898027	0.0150677	Positive
F__Cadophora	F__unclassified_f__Chaetomiaceae	0.92	0.009344	Positive
F__Cadophora	F__unclassified_o__Helotiales	1	7.4e-32	Positive
F__Cadophora	F__unclassified_p__Chytridiomycota	0.826184	0.0426922	Positive
F__Cadophora	F__Vishniacozyma	0.898027	0.0150677	Positive
F__Candida	B__Lactobacillus	-0.942857	0.00480466	Negative
F__Candida	B__Sphaerochaeta	-0.811679	0.0498576	Negative
F__Candida	F__Neocosmospora	0.811679	0.0498576	Positive
F__Candida	F__Solicoccozyma	0.869657	0.0243769	Positive
F__Candida	F__Tausonia	0.927634	0.00766584	Positive
F__Candida	F__unclassified_f__Dermateaceae	0.828571	0.0415627	Positive
F__Cercospora	B__Citrobacter	1	0	Positive
F__Cercospora	B__Enterococcus	0.819689	0.0458371	Positive
F__Cercospora	B__unclassified_f__Enterobacteriaceae	0.826184	0.0426922	Positive
F__Cercospora	F__Cadophora	0.898027	0.0150677	Positive
F__Cercospora	F__Chaetomium	0.898027	0.0150677	Positive
F__Cercospora	F__Melanconiella	0.898027	0.0150677	Positive
F__Cercospora	F__Pyrenochaetopsis	0.826184	0.0426922	Positive
F__Cercospora	F__Schizothecium	0.826184	0.0426922	Positive
F__Cercospora	F__unclassified_f__Chaetomiaceae	0.826184	0.0426922	Positive
F__Cercospora	F__unclassified_o__Helotiales	0.898027	0.0150677	Positive
F__Chaetomium	B__Citrobacter	0.898027	0.0150677	Positive
F__Chaetomium	B__Enterococcus	0.845154	0.0341094	Positive
F__Chaetomium	B__Phascolarctobacterium	0.845154	0.0341094	Positive
F__Chaetomium	B__unclassified_f__Enterobacteriaceae	0.92	0.009344	Positive
F__Chaetomium	F__Pyrenochaetopsis	0.92	0.009344	Positive
F__Chaetomium	F__Saccharomyces	0.898027	0.0150677	Positive
F__Chaetomium	F__unclassified_f__Chaetomiaceae	0.92	0.009344	Positive
F__Chaetomium	F__unclassified_o__Helotiales	1	7.4e-32	Positive
F__Chaetomium	F__unclassified_p__Chytridiomycota	0.826184	0.0426922	Positive
F__Chaetomium	F__Vishniacozyma	0.898027	0.0150677	Positive
F__Cladosporium	B__Kocuria	-0.831655	0.0401244	Negative
F__Cladosporium	B__Lachnoclostridium	0.840668	0.0360576	Positive
F__Cladosporium	B__Lactobacillus	-0.811679	0.0498576	Negative
F__Cladosporium	F__unclassified_o__Saccharomycetales	0.831655	0.0401244	Positive
F__Clonostachys	B__Megasphaera	-0.845154	0.0341094	Negative
F__Clonostachys	B__Streptococcus	0.845154	0.0341094	Positive
F__Clonostachys	F__Plectosphaerella	1	7.4e-32	Positive
F__Clonostachys	F__Pseudogymnoascus	1	7.4e-32	Positive
F__Clonostachys	F__Setophoma	1	7.4e-32	Positive
F__Clonostachys	F__unclassified_o__Glomerellales	0.92	0.009344	Positive
F__Conocybe	B__norank_f__F082	1	0	Positive
F__Conocybe	F__unclassified_o__GS11	1	0	Positive
F__Coprinellus	B__Lachnoclostridium	0.845154	0.0341094	Positive
F__Coprinellus	B__Megasphaera	0.845154	0.0341094	Positive
F__Coprinellus	F__unclassified_o__Saccharomycetales	0.826184	0.0426922	Positive
F__Coprinopsis	B__Bilophila	1	0	Positive
F__Coprinopsis	B__Morganella	1	0	Positive
F__Coprinopsis	B__Pseudomonas	1	0	Positive
F__Coprinopsis	F__Peziza	1	0	Positive
F__Coprinopsis	F__Thelonectria	1	0	Positive
F__Coprinopsis	F__unclassified_f__Powellomycetaceae	1	0	Positive
F__Coprinopsis	F__unclassified_p__Rozellomycota	1	0	Positive
F__Cutaneotrichosporon	B__Gemella	0.828571	0.0415627	Positive
F__Cutaneotrichosporon	F__Apiotrichum	0.885714	0.0188455	Positive
F__Cutaneotrichosporon	F__Hannaella	0.869657	0.0243769	Positive
F__Cystobasidium	B__Fusobacterium	0.89326	0.0164822	Positive
F__Cystobasidium	F__Rhodotorula	0.857493	0.0290154	Positive
F__Dichotomopilus	F__Byssochlamys	1	0	Positive
F__Dichotomopilus	F__Chalara	1	0	Positive
F__Dichotomopilus	F__Holtermanniella	1	0	Positive
F__Dichotomopilus	F__unclassified_c__Eurotiomycetes	1	0	Positive
F__Didymella	B__Anaerostipes	0.845154	0.0341094	Positive
F__Didymella	B__Coprococcus	0.857493	0.0290154	Positive
F__Didymella	B__Eubacterium_ruminantium_group	0.826184	0.0426922	Positive
F__Didymella	B__Faecalibacterium	0.845154	0.0341094	Positive
F__Didymella	B__Fusicatenibacter	0.857493	0.0290154	Positive
F__Didymella	B__Marvinbryantia	0.898027	0.0150677	Positive
F__Didymella	B__norank_f__Eubacterium_coprostanoligenes_group	0.845154	0.0341094	Positive
F__Didymella	B__Selenomonas	0.826184	0.0426922	Positive
F__Didymella	B__Treponema	0.826184	0.0426922	Positive
F__Didymella	B__unclassified_f__Lachnospiraceae	0.845154	0.0341094	Positive
F__Didymella	F__Alternaria	0.898027	0.0150677	Positive
F__Didymella	F__Exophiala	0.898027	0.0150677	Positive
F__Didymella	F__Gibberella	0.898027	0.0150677	Positive
F__Didymella	F__Leuconeurospora	1	7.4e-32	Positive
F__Didymella	F__Sarocladium	1	7.4e-32	Positive
F__Diutina	B__Bacteroides	0.811679	0.0498576	Positive
F__Diutina	B__Desulfovibrio	0.898645	0.0148886	Positive
F__Diutina	B__Megasphaera	0.811679	0.0498576	Positive
F__Diutina	F__Clonostachys	-0.823193	0.0441274	Negative
F__Diutina	F__Plectosphaerella	-0.823193	0.0441274	Negative
F__Diutina	F__Pseudogymnoascus	-0.823193	0.0441274	Negative
F__Diutina	F__Setophoma	-0.823193	0.0441274	Negative
F__Diutina	F__unclassified_f__Ceratobasidiaceae	-0.823193	0.0441274	Negative
F__Diutina	F__unclassified_o__Branch06	-0.823193	0.0441274	Negative
F__Diutina	F__unclassified_o__Glomerellales	-0.823193	0.0441274	Negative
F__Exophiala	B__Anaerostipes	0.819689	0.0458371	Positive
F__Exophiala	B__Coprococcus	0.831655	0.0401244	Positive
F__Exophiala	B__norank_f__Eubacterium_coprostanoligenes_group	0.819689	0.0458371	Positive
F__Exophiala	B__Phascolarctobacterium	0.880406	0.0205987	Positive
F__Exophiala	B__unclassified_f__Lachnospiraceae	0.819689	0.0458371	Positive
F__Exophiala	F__Alternaria	1	0	Positive
F__Exophiala	F__Leuconeurospora	0.898027	0.0150677	Positive
F__Exophiala	F__Saccharomyces	0.935484	0.00610923	Positive
F__Exophiala	F__Sarocladium	0.898027	0.0150677	Positive
F__Exophiala	F__Vishniacozyma	0.935484	0.00610923	Positive
F__Fusarium	B__Citrobacter	0.880406	0.0205987	Positive
F__Fusarium	F__Cercospora	0.880406	0.0205987	Positive
F__Fusarium	F__Neocosmospora	0.927634	0.00766584	Positive
F__Fusarium	F__Tausonia	0.811679	0.0498576	Positive
F__Fusarium	F__unclassified_f__Ceratobasidiaceae	0.845154	0.0341094	Positive
F__Fusarium	F__unclassified_o__Glomerellales	0.845154	0.0341094	Positive
F__Fusicolla	B__Collinsella	0.927634	0.00766584	Positive
F__Fusicolla	B__Dorea	0.811679	0.0498576	Positive
F__Fusicolla	B__Holdemanella	0.811679	0.0498576	Positive
F__Fusicolla	B__Phascolarctobacterium	0.927634	0.00766584	Positive
F__Fusicolla	B__Senegalimassilia	0.811679	0.0498576	Positive
F__Fusicolla	F__Cadophora	0.857493	0.0290154	Positive
F__Fusicolla	F__Chaetomium	0.857493	0.0290154	Positive
F__Fusicolla	F__Melanconiella	0.857493	0.0290154	Positive
F__Fusicolla	F__Papiliotrema	0.985611	0.000309086	Positive
F__Fusicolla	F__Saccharomyces	0.831655	0.0401244	Positive
F__Fusicolla	F__unclassified_o__Helotiales	0.857493	0.0290154	Positive
F__Fusicolla	F__Vishniacozyma	0.831655	0.0401244	Positive
F__Gibberella	B__Faecalibacterium	0.819689	0.0458371	Positive
F__Gibberella	B__Fusicatenibacter	0.831655	0.0401244	Positive
F__Gibberella	F__Leuconeurospora	0.898027	0.0150677	Positive
F__Hannaella	B__Gemella	0.840668	0.0360576	Positive
F__Hannaella	B__Streptococcus	0.840668	0.0360576	Positive
F__Holtermanniella	F__Byssochlamys	1	0	Positive
F__Holtermanniella	F__Chalara	1	0	Positive
F__Holtermanniella	F__unclassified_c__Eurotiomycetes	1	0	Positive
F__Kazachstania	B__Lactobacillus	0.828571	0.0415627	Positive
F__Kazachstania	F__Cystobasidium	-0.927634	0.00766584	Negative
F__Kazachstania	F__Rhodotorula	-0.845154	0.0341094	Negative
F__Kazachstania	F__Solicoccozyma	-0.898645	0.0148886	Negative
F__Kazachstania	F__Tausonia	-0.840668	0.0360576	Negative
F__Kazachstania	F__unclassified_f__Dermateaceae	-0.942857	0.00480466	Negative
F__Kernia	B__norank_f__F082	1	0	Positive
F__Kernia	F__Conocybe	1	0	Positive
F__Kernia	F__Pyrenochaeta	1	0	Positive
F__Kernia	F__unclassified_o__GS11	1	0	Positive
F__Leuconeurospora	B__Anaerostipes	0.845154	0.0341094	Positive
F__Leuconeurospora	B__Coprococcus	0.857493	0.0290154	Positive
F__Leuconeurospora	B__Eubacterium_ruminantium_group	0.826184	0.0426922	Positive
F__Leuconeurospora	B__Faecalibacterium	0.845154	0.0341094	Positive
F__Leuconeurospora	B__Fusicatenibacter	0.857493	0.0290154	Positive
F__Leuconeurospora	B__Marvinbryantia	0.898027	0.0150677	Positive
F__Leuconeurospora	B__norank_f__Eubacterium_coprostanoligenes_group	0.845154	0.0341094	Positive
F__Leuconeurospora	B__Selenomonas	0.826184	0.0426922	Positive
F__Leuconeurospora	B__Treponema	0.826184	0.0426922	Positive
F__Leuconeurospora	B__unclassified_f__Lachnospiraceae	0.845154	0.0341094	Positive
F__Leucosporidium	B__Bilophila	1	0	Positive
F__Leucosporidium	B__Morganella	1	0	Positive
F__Leucosporidium	B__Pseudomonas	1	0	Positive
F__Leucosporidium	F__Coprinopsis	1	0	Positive
F__Leucosporidium	F__Peziza	1	0	Positive
F__Leucosporidium	F__Thelonectria	1	0	Positive
F__Leucosporidium	F__unclassified_f__Powellomycetaceae	1	0	Positive
F__Leucosporidium	F__unclassified_p__Rozellomycota	1	0	Positive
F__Melanconiella	B__Citrobacter	0.898027	0.0150677	Positive
F__Melanconiella	B__Enterococcus	0.845154	0.0341094	Positive
F__Melanconiella	B__Phascolarctobacterium	0.845154	0.0341094	Positive
F__Melanconiella	B__unclassified_f__Enterobacteriaceae	0.92	0.009344	Positive
F__Melanconiella	F__Chaetomium	1	7.4e-32	Positive
F__Melanconiella	F__Pyrenochaetopsis	0.92	0.009344	Positive
F__Melanconiella	F__Saccharomyces	0.898027	0.0150677	Positive
F__Melanconiella	F__unclassified_f__Chaetomiaceae	0.92	0.009344	Positive
F__Melanconiella	F__unclassified_o__Helotiales	1	7.4e-32	Positive
F__Melanconiella	F__unclassified_p__Chytridiomycota	0.826184	0.0426922	Positive
F__Melanconiella	F__Vishniacozyma	0.898027	0.0150677	Positive
F__Mortierella	B__Eubacterium_nodatum_group	0.880406	0.0205987	Positive
F__Mortierella	F__Coprinellus	0.898027	0.0150677	Positive
F__Mortierella	F__Naganishia	0.935484	0.00610923	Positive
F__Mortierella	F__unclassified_o__Saccharomycetales	0.935484	0.00610923	Positive
F__Mortierella	F__unclassified_p__Chytridiomycota	0.935484	0.00610923	Positive
F__Naganishia	B__Collinsella	0.819689	0.0458371	Positive
F__Naganishia	B__Eubacterium_nodatum_group	0.941124	0.00509754	Positive
F__Naganishia	B__Phascolarctobacterium	0.880406	0.0205987	Positive
F__Naganishia	B__unclassified_f__Enterobacteriaceae	0.898027	0.0150677	Positive
F__Naganishia	F__Cadophora	0.826184	0.0426922	Positive
F__Naganishia	F__Chaetomium	0.826184	0.0426922	Positive
F__Naganishia	F__Melanconiella	0.826184	0.0426922	Positive
F__Naganishia	F__Pyrenochaetopsis	0.898027	0.0150677	Positive
F__Naganishia	F__Saccharomyces	0.935484	0.00610923	Positive
F__Naganishia	F__unclassified_f__Chaetomiaceae	0.898027	0.0150677	Positive
F__Naganishia	F__unclassified_o__Helotiales	0.826184	0.0426922	Positive
F__Naganishia	F__unclassified_p__Chytridiomycota	1	0	Positive
F__Naganishia	F__Vishniacozyma	0.935484	0.00610923	Positive
F__Neocosmospora	F__Clonostachys	0.857493	0.0290154	Positive
F__Neocosmospora	F__Plectosphaerella	0.857493	0.0290154	Positive
F__Neocosmospora	F__Pseudogymnoascus	0.857493	0.0290154	Positive
F__Neocosmospora	F__Setophoma	0.857493	0.0290154	Positive
F__Neocosmospora	F__Solicoccozyma	0.823529	0.043965	Positive
F__Neocosmospora	F__unclassified_o__Branch06	0.857493	0.0290154	Positive
F__Panaeolus	B__Butyricicoccus	0.845154	0.0341094	Positive
F__Panaeolus	B__Christensenellaceae_R-7_group	0.845154	0.0341094	Positive
F__Panaeolus	B__Erysipelotrichaceae_UCG-006	0.857493	0.0290154	Positive
F__Panaeolus	B__Eubacterium_siraeum_group	0.826184	0.0426922	Positive
F__Panaeolus	B__Kocuria	0.898027	0.0150677	Positive
F__Panaeolus	B__Lachnospiraceae_NK3A20_group	0.898027	0.0150677	Positive
F__Panaeolus	B__NK4A214_group	0.845154	0.0341094	Positive
F__Panaeolus	B__norank_f__Butyricicoccaceae	0.845154	0.0341094	Positive
F__Panaeolus	B__norank_f__Erysipelotrichaceae	0.845154	0.0341094	Positive
F__Panaeolus	B__norank_f__norank_o__RF39	0.826184	0.0426922	Positive
F__Panaeolus	B__norank_f__UCG-010	0.898027	0.0150677	Positive
F__Panaeolus	B__Peptococcus	0.845154	0.0341094	Positive
F__Panaeolus	B__Ruminococcus	0.845154	0.0341094	Positive
F__Panaeolus	B__Sarcina	0.845154	0.0341094	Positive
F__Panaeolus	B__Senegalimassilia	0.845154	0.0341094	Positive
F__Panaeolus	B__Sphaerochaeta	0.857493	0.0290154	Positive
F__Panaeolus	B__UCG-002	0.845154	0.0341094	Positive
F__Panaeolus	B__UCG-005	0.845154	0.0341094	Positive
F__Panaeolus	B__unclassified_f__Oscillospiraceae	0.845154	0.0341094	Positive
F__Papiliotrema	B__Collinsella	0.885714	0.0188455	Positive
F__Papiliotrema	B__Phascolarctobacterium	0.942857	0.00480466	Positive
F__Papiliotrema	F__Cadophora	0.845154	0.0341094	Positive
F__Papiliotrema	F__Chaetomium	0.845154	0.0341094	Positive
F__Papiliotrema	F__Melanconiella	0.845154	0.0341094	Positive
F__Papiliotrema	F__Saccharomyces	0.819689	0.0458371	Positive
F__Papiliotrema	F__unclassified_o__Helotiales	0.845154	0.0341094	Positive
F__Papiliotrema	F__Vishniacozyma	0.819689	0.0458371	Positive
F__Penicillium	B__Agathobacter	0.831655	0.0401244	Positive
F__Penicillium	B__Dialister	0.819689	0.0458371	Positive
F__Penicillium	F__Alternaria	0.935484	0.00610923	Positive
F__Penicillium	F__Didymella	0.826184	0.0426922	Positive
F__Penicillium	F__Exophiala	0.935484	0.00610923	Positive
F__Penicillium	F__Leuconeurospora	0.826184	0.0426922	Positive
F__Penicillium	F__Sarocladium	0.826184	0.0426922	Positive
F__Penicillium	F__Talaromyces	1	0	Positive
F__Penicillium	F__unclassified_o__Saccharomycetales	0.935484	0.00610923	Positive
F__Penicillium	F__unclassified_p__Ascomycota	0.935484	0.00610923	Positive
F__Peziza	B__Bilophila	1	0	Positive
F__Peziza	B__Morganella	1	0	Positive
F__Peziza	B__Pseudomonas	1	0	Positive
F__Peziza	F__Thelonectria	1	0	Positive
F__Peziza	F__unclassified_f__Powellomycetaceae	1	0	Positive
F__Plectosphaerella	B__Megasphaera	-0.845154	0.0341094	Negative
F__Plectosphaerella	B__Streptococcus	0.845154	0.0341094	Positive
F__Pseudogymnoascus	B__Megasphaera	-0.845154	0.0341094	Negative
F__Pseudogymnoascus	B__Streptococcus	0.845154	0.0341094	Positive
F__Pseudogymnoascus	F__Plectosphaerella	1	7.4e-32	Positive
F__Pseudogymnoascus	F__Setophoma	1	7.4e-32	Positive
F__Pseudogymnoascus	F__unclassified_o__Glomerellales	0.92	0.009344	Positive
F__Pyrenochaeta	B__norank_f__F082	1	0	Positive
F__Pyrenochaeta	F__Conocybe	1	0	Positive
F__Pyrenochaeta	F__unclassified_o__GS11	1	0	Positive
F__Pyrenochaetopsis	B__Citrobacter	0.826184	0.0426922	Positive
F__Pyrenochaetopsis	B__Collinsella	0.845154	0.0341094	Positive
F__Pyrenochaetopsis	B__Eubacterium_nodatum_group	0.845154	0.0341094	Positive
F__Pyrenochaetopsis	B__unclassified_f__Enterobacteriaceae	1	7.4e-32	Positive
F__Pyrenochaetopsis	F__Vishniacozyma	0.826184	0.0426922	Positive
F__Rhodotorula	B__Lactobacillus	-0.845154	0.0341094	Negative
F__Rhodotorula	B__norank_f__Butyricicoccaceae	-0.845154	0.0341094	Negative
F__Rhodotorula	B__Peptococcus	-0.845154	0.0341094	Negative
F__Rhodotorula	B__Ruminococcus	-0.845154	0.0341094	Negative
F__Rhodotorula	B__Sarcina	-0.845154	0.0341094	Negative
F__Rhodotorula	B__Sphaerochaeta	-0.823193	0.0441274	Negative
F__Rhodotorula	F__Solicoccozyma	0.857493	0.0290154	Positive
F__Saccharomyces	B__Eubacterium_nodatum_group	0.880406	0.0205987	Positive
F__Saccharomyces	B__Phascolarctobacterium	0.941124	0.00509754	Positive
F__Saccharomyces	B__unclassified_f__Enterobacteriaceae	0.826184	0.0426922	Positive
F__Saccharomyces	F__Pyrenochaetopsis	0.826184	0.0426922	Positive
F__Saccharomyces	F__Vishniacozyma	1	0	Positive
F__Saccharomycopsis	B__Bilophila	1	0	Positive
F__Saccharomycopsis	B__Morganella	1	0	Positive
F__Saccharomycopsis	B__Pseudomonas	1	0	Positive
F__Saccharomycopsis	F__Coprinopsis	1	0	Positive
F__Saccharomycopsis	F__Leucosporidium	1	0	Positive
F__Saccharomycopsis	F__Peziza	1	0	Positive
F__Saccharomycopsis	F__Thelonectria	1	0	Positive
F__Saccharomycopsis	F__unclassified_f__Powellomycetaceae	1	0	Positive
F__Saccharomycopsis	F__unclassified_p__Rozellomycota	1	0	Positive
F__Sarocladium	B__Anaerostipes	0.845154	0.0341094	Positive
F__Sarocladium	B__Coprococcus	0.857493	0.0290154	Positive
F__Sarocladium	B__Eubacterium_ruminantium_group	0.826184	0.0426922	Positive
F__Sarocladium	B__Faecalibacterium	0.845154	0.0341094	Positive
F__Sarocladium	B__Fusicatenibacter	0.857493	0.0290154	Positive
F__Sarocladium	B__Marvinbryantia	0.898027	0.0150677	Positive
F__Sarocladium	B__norank_f__Eubacterium_coprostanoligenes_group	0.845154	0.0341094	Positive
F__Sarocladium	B__Selenomonas	0.826184	0.0426922	Positive
F__Sarocladium	B__Treponema	0.826184	0.0426922	Positive
F__Sarocladium	B__unclassified_f__Lachnospiraceae	0.845154	0.0341094	Positive
F__Sarocladium	F__Gibberella	0.898027	0.0150677	Positive
F__Sarocladium	F__Leuconeurospora	1	7.4e-32	Positive
F__Schizothecium	B__Citrobacter	0.826184	0.0426922	Positive
F__Schizothecium	B__Collinsella	0.845154	0.0341094	Positive
F__Schizothecium	B__Eubacterium_nodatum_group	0.845154	0.0341094	Positive
F__Schizothecium	B__unclassified_f__Enterobacteriaceae	1	7.4e-32	Positive
F__Schizothecium	F__Cadophora	0.92	0.009344	Positive
F__Schizothecium	F__Chaetomium	0.92	0.009344	Positive
F__Schizothecium	F__Melanconiella	0.92	0.009344	Positive
F__Schizothecium	F__Naganishia	0.898027	0.0150677	Positive
F__Schizothecium	F__Pyrenochaetopsis	1	7.4e-32	Positive
F__Schizothecium	F__Saccharomyces	0.826184	0.0426922	Positive
F__Schizothecium	F__unclassified_f__Chaetomiaceae	1	7.4e-32	Positive
F__Schizothecium	F__unclassified_o__Helotiales	0.92	0.009344	Positive
F__Schizothecium	F__unclassified_p__Chytridiomycota	0.898027	0.0150677	Positive
F__Schizothecium	F__Vishniacozyma	0.826184	0.0426922	Positive
F__Setophoma	B__Megasphaera	-0.845154	0.0341094	Negative
F__Setophoma	B__Streptococcus	0.845154	0.0341094	Positive
F__Setophoma	F__Plectosphaerella	1	7.4e-32	Positive
F__Setophoma	F__unclassified_o__Glomerellales	0.92	0.009344	Positive
F__Solicoccozyma	B__Eubacterium_nodatum_group	0.811679	0.0498576	Positive
F__Solicoccozyma	B__Lactobacillus	-0.927634	0.00766584	Negative
F__Talaromyces	B__Agathobacter	0.831655	0.0401244	Positive
F__Talaromyces	B__Dialister	0.819689	0.0458371	Positive
F__Talaromyces	F__Alternaria	0.935484	0.00610923	Positive
F__Talaromyces	F__Didymella	0.826184	0.0426922	Positive
F__Talaromyces	F__Exophiala	0.935484	0.00610923	Positive
F__Talaromyces	F__Leuconeurospora	0.826184	0.0426922	Positive
F__Talaromyces	F__Sarocladium	0.826184	0.0426922	Positive
F__Talaromyces	F__unclassified_o__Saccharomycetales	0.935484	0.00610923	Positive
F__Tausonia	B__Lactobacillus	-0.869657	0.0243769	Negative
F__Tausonia	F__Neocosmospora	0.941176	0.00508854	Positive
F__Tausonia	F__Solicoccozyma	0.941176	0.00508854	Positive
F__Thelonectria	B__Bilophila	1	0	Positive
F__Thelonectria	B__Morganella	1	0	Positive
F__Thelonectria	B__Pseudomonas	1	0	Positive
F__unclassified_c__Eurotiomycetes	F__Byssochlamys	1	0	Positive
F__unclassified_c__Eurotiomycetes	F__Chalara	1	0	Positive
F__unclassified_f__Ceratobasidiaceae	F__Clonostachys	0.92	0.009344	Positive
F__unclassified_f__Ceratobasidiaceae	F__Plectosphaerella	0.92	0.009344	Positive
F__unclassified_f__Ceratobasidiaceae	F__Pseudogymnoascus	0.92	0.009344	Positive
F__unclassified_f__Ceratobasidiaceae	F__Setophoma	0.92	0.009344	Positive
F__unclassified_f__Ceratobasidiaceae	F__unclassified_o__Branch06	0.92	0.009344	Positive
F__unclassified_f__Ceratobasidiaceae	F__unclassified_o__Glomerellales	1	7.4e-32	Positive
F__unclassified_f__Chaetomiaceae	B__Citrobacter	0.826184	0.0426922	Positive
F__unclassified_f__Chaetomiaceae	B__Collinsella	0.845154	0.0341094	Positive
F__unclassified_f__Chaetomiaceae	B__Eubacterium_nodatum_group	0.845154	0.0341094	Positive
F__unclassified_f__Chaetomiaceae	B__unclassified_f__Enterobacteriaceae	1	7.4e-32	Positive
F__unclassified_f__Chaetomiaceae	F__Pyrenochaetopsis	1	7.4e-32	Positive
F__unclassified_f__Chaetomiaceae	F__Saccharomyces	0.826184	0.0426922	Positive
F__unclassified_f__Chaetomiaceae	F__Vishniacozyma	0.826184	0.0426922	Positive
F__unclassified_f__Dermateaceae	F__Cystobasidium	0.869657	0.0243769	Positive
F__unclassified_f__Dermateaceae	F__Neocosmospora	0.840668	0.0360576	Positive
F__unclassified_f__Dermateaceae	F__Solicoccozyma	0.840668	0.0360576	Positive
F__unclassified_f__Dermateaceae	F__Tausonia	0.898645	0.0148886	Positive
F__unclassified_f__Powellomycetaceae	B__Bilophila	1	0	Positive
F__unclassified_f__Powellomycetaceae	B__Morganella	1	0	Positive
F__unclassified_f__Powellomycetaceae	B__Pseudomonas	1	0	Positive
F__unclassified_f__Powellomycetaceae	F__Thelonectria	1	0	Positive
F__unclassified_f__Trichosporonaceae	B__Citrobacter	0.898027	0.0150677	Positive
F__unclassified_f__Trichosporonaceae	B__Enterococcus	0.845154	0.0341094	Positive
F__unclassified_f__Trichosporonaceae	B__Phascolarctobacterium	0.845154	0.0341094	Positive
F__unclassified_f__Trichosporonaceae	B__unclassified_f__Enterobacteriaceae	0.92	0.009344	Positive
F__unclassified_f__Trichosporonaceae	F__Cadophora	1	7.4e-32	Positive
F__unclassified_f__Trichosporonaceae	F__Cercospora	0.898027	0.0150677	Positive
F__unclassified_f__Trichosporonaceae	F__Chaetomium	1	7.4e-32	Positive
F__unclassified_f__Trichosporonaceae	F__Fusicolla	0.857493	0.0290154	Positive
F__unclassified_f__Trichosporonaceae	F__Melanconiella	1	7.4e-32	Positive
F__unclassified_f__Trichosporonaceae	F__Naganishia	0.826184	0.0426922	Positive
F__unclassified_f__Trichosporonaceae	F__Papiliotrema	0.845154	0.0341094	Positive
F__unclassified_f__Trichosporonaceae	F__Pyrenochaetopsis	0.92	0.009344	Positive
F__unclassified_f__Trichosporonaceae	F__Saccharomyces	0.898027	0.0150677	Positive
F__unclassified_f__Trichosporonaceae	F__Schizothecium	0.92	0.009344	Positive
F__unclassified_f__Trichosporonaceae	F__unclassified_f__Chaetomiaceae	0.92	0.009344	Positive
F__unclassified_f__Trichosporonaceae	F__unclassified_o__Helotiales	1	7.4e-32	Positive
F__unclassified_f__Trichosporonaceae	F__unclassified_p__Chytridiomycota	0.826184	0.0426922	Positive
F__unclassified_f__Trichosporonaceae	F__Vishniacozyma	0.898027	0.0150677	Positive
F__unclassified_k__Fungi	B__Collinsella	0.942857	0.00480466	Positive
F__unclassified_k__Fungi	B__Eubacterium_nodatum_group	0.942857	0.00480466	Positive
F__unclassified_k__Fungi	B__Phascolarctobacterium	0.885714	0.0188455	Positive
F__unclassified_k__Fungi	B__unclassified_f__Enterobacteriaceae	0.845154	0.0341094	Positive
F__unclassified_k__Fungi	F__Fusicolla	0.869657	0.0243769	Positive
F__unclassified_k__Fungi	F__Mortierella	0.880406	0.0205987	Positive
F__unclassified_k__Fungi	F__Naganishia	0.941124	0.00509754	Positive
F__unclassified_k__Fungi	F__Papiliotrema	0.828571	0.0415627	Positive
F__unclassified_k__Fungi	F__Pyrenochaetopsis	0.845154	0.0341094	Positive
F__unclassified_k__Fungi	F__Saccharomyces	0.880406	0.0205987	Positive
F__unclassified_k__Fungi	F__Schizothecium	0.845154	0.0341094	Positive
F__unclassified_k__Fungi	F__unclassified_f__Chaetomiaceae	0.845154	0.0341094	Positive
F__unclassified_k__Fungi	F__unclassified_p__Chytridiomycota	0.941124	0.00509754	Positive
F__unclassified_k__Fungi	F__Vishniacozyma	0.880406	0.0205987	Positive
F__unclassified_o__Branch06	B__Megasphaera	-0.845154	0.0341094	Negative
F__unclassified_o__Branch06	B__Streptococcus	0.845154	0.0341094	Positive
F__unclassified_o__Branch06	F__Clonostachys	1	7.4e-32	Positive
F__unclassified_o__Branch06	F__Plectosphaerella	1	7.4e-32	Positive
F__unclassified_o__Branch06	F__Pseudogymnoascus	1	7.4e-32	Positive
F__unclassified_o__Branch06	F__Setophoma	1	7.4e-32	Positive
F__unclassified_o__Branch06	F__unclassified_o__Glomerellales	0.92	0.009344	Positive
F__unclassified_o__Glomerellales	F__Plectosphaerella	0.92	0.009344	Positive
F__unclassified_o__GS11	B__norank_f__F082	1	0	Positive
F__unclassified_o__Helotiales	B__Citrobacter	0.898027	0.0150677	Positive
F__unclassified_o__Helotiales	B__Enterococcus	0.845154	0.0341094	Positive
F__unclassified_o__Helotiales	B__Phascolarctobacterium	0.845154	0.0341094	Positive
F__unclassified_o__Helotiales	B__unclassified_f__Enterobacteriaceae	0.92	0.009344	Positive
F__unclassified_o__Helotiales	F__Pyrenochaetopsis	0.92	0.009344	Positive
F__unclassified_o__Helotiales	F__Saccharomyces	0.898027	0.0150677	Positive
F__unclassified_o__Helotiales	F__unclassified_f__Chaetomiaceae	0.92	0.009344	Positive
F__unclassified_o__Helotiales	F__Vishniacozyma	0.898027	0.0150677	Positive
F__unclassified_p__Ascomycota	F__Cladosporium	0.831655	0.0401244	Positive
F__unclassified_p__Ascomycota	F__Coprinellus	0.826184	0.0426922	Positive
F__unclassified_p__Ascomycota	F__Mortierella	0.935484	0.00610923	Positive
F__unclassified_p__Ascomycota	F__Talaromyces	0.935484	0.00610923	Positive
F__unclassified_p__Ascomycota	F__unclassified_o__Saccharomycetales	1	0	Positive
F__unclassified_p__Chytridiomycota	B__Collinsella	0.819689	0.0458371	Positive
F__unclassified_p__Chytridiomycota	B__Eubacterium_nodatum_group	0.941124	0.00509754	Positive
F__unclassified_p__Chytridiomycota	B__Phascolarctobacterium	0.880406	0.0205987	Positive
F__unclassified_p__Chytridiomycota	B__unclassified_f__Enterobacteriaceae	0.898027	0.0150677	Positive
F__unclassified_p__Chytridiomycota	F__Pyrenochaetopsis	0.898027	0.0150677	Positive
F__unclassified_p__Chytridiomycota	F__Saccharomyces	0.935484	0.00610923	Positive
F__unclassified_p__Chytridiomycota	F__unclassified_f__Chaetomiaceae	0.898027	0.0150677	Positive
F__unclassified_p__Chytridiomycota	F__unclassified_o__Helotiales	0.826184	0.0426922	Positive
F__unclassified_p__Chytridiomycota	F__Vishniacozyma	0.935484	0.00610923	Positive
F__unclassified_p__Rozellomycota	B__Bilophila	1	0	Positive
F__unclassified_p__Rozellomycota	B__Morganella	1	0	Positive
F__unclassified_p__Rozellomycota	B__Pseudomonas	1	0	Positive
F__unclassified_p__Rozellomycota	F__Peziza	1	0	Positive
F__unclassified_p__Rozellomycota	F__Thelonectria	1	0	Positive
F__unclassified_p__Rozellomycota	F__unclassified_f__Powellomycetaceae	1	0	Positive
F__Vishniacozyma	B__Eubacterium_nodatum_group	0.880406	0.0205987	Positive
F__Vishniacozyma	B__Phascolarctobacterium	0.941124	0.00509754	Positive
F__Vishniacozyma	B__unclassified_f__Enterobacteriaceae	0.826184	0.0426922	Positive
F__Wallemia	B__Actinobacillus	0.954864	0.00300995	Positive
F__Wallemia	B__unclassified_f__Pasteurellaceae	0.954864	0.00300995	Positive
