# Supplementary material for: Characterizing bacterial and fungal communities along the longitudinal axis of the intestine in cynomolgus monkeys
Source: Microbiol Spectr. 2023 Nov 8;11(6):e01996-23. doi: 10.1128/spectrum.01996-23 (PMC10714780; doi:10.1128/spectrum.01996-23)
Supplement: Table S3 — Bacteria–fungi correlations in colon. [file spectrum.01996-23-s0004.xlsx]

## Sheet: Sheet1
Table S3: Bacteria-Fungi correlations in colon
Source	Target	Correlation	p_value	Positive or negative correlation
B__Agathobacter	B__Anaerostipes	0.880406	0.0205987	Positive
B__Agathobacter	B__Coprococcus	0.885714	0.0188455	Positive
B__Agathobacter	B__Dorea	0.828571	0.0415627	Positive
B__Agathobacter	B__norank_f__Prevotellaceae	0.828571	0.0415627	Positive
B__Agathobacter	B__Selenomonas	0.941124	0.00509754	Positive
B__Agathobacter	B__Solobacterium	0.885714	0.0188455	Positive
B__Anaerostipes	B__Fusicatenibacter	0.89326	0.0164822	Positive
B__Bacteroides	B__Citrobacter	0.845154	0.0341094	Positive
B__Bacteroides	B__Prevotellaceae_NK3B31_group	0.885714	0.0188455	Positive
B__Blautia	B__Agathobacter	0.828571	0.0415627	Positive
B__Blautia	B__Anaerostipes	0.880406	0.0205987	Positive
B__Blautia	B__Eubacterium_nodatum_group	-0.942857	0.00480466	Negative
B__Blautia	B__Eubacterium_ruminantium_group	0.811679	0.0498576	Positive
B__Blautia	B__Faecalibacterium	0.942857	0.00480466	Positive
B__Blautia	B__Lachnospiraceae_NK4A136_group	0.942857	0.00480466	Positive
B__Blautia	B__norank_f__norank_o__Clostridia_UCG-014	0.828571	0.0415627	Positive
B__Blautia	B__Oribacterium	0.885714	0.0188455	Positive
B__Blautia	B__Selenomonas	0.941124	0.00509754	Positive
B__Blautia	B__Solobacterium	0.885714	0.0188455	Positive
B__Blautia	B__unclassified_f__Lachnospiraceae	0.885714	0.0188455	Positive
B__CAG-873	B__norank_f__Ruminococcaceae	0.845154	0.0341094	Positive
B__Catenibacterium	B__Clostridium_sensu_stricto_1	0.828571	0.0415627	Positive
B__Catenibacterium	B__Family_XIII_AD3011_group	0.885714	0.0188455	Positive
B__Catenibacterium	B__Lachnoclostridium	-0.828571	0.0415627	Negative
B__Christensenellaceae_R-7_group	B__Catenibacterium	0.828571	0.0415627	Positive
B__Christensenellaceae_R-7_group	B__Coriobacteriaceae_UCG-003	0.942857	0.00480466	Positive
B__Christensenellaceae_R-7_group	B__Desulfovibrio	-0.942857	0.00480466	Negative
B__Christensenellaceae_R-7_group	B__Fusobacterium	-0.845154	0.0341094	Negative
B__Christensenellaceae_R-7_group	B__Intestinibacter	0.828571	0.0415627	Positive
B__Christensenellaceae_R-7_group	B__Lachnoclostridium	-1	0	Negative
B__Christensenellaceae_R-7_group	B__Lachnospiraceae_UCG-007	0.942857	0.00480466	Positive
B__Christensenellaceae_R-7_group	B__Megasphaera	-0.828571	0.0415627	Negative
B__Christensenellaceae_R-7_group	B__norank_f__Atopobiaceae	0.942857	0.00480466	Positive
B__Christensenellaceae_R-7_group	B__norank_f__Ruminococcaceae	0.942857	0.00480466	Positive
B__Christensenellaceae_R-7_group	B__norank_f__UCG-010	0.942857	0.00480466	Positive
B__Christensenellaceae_R-7_group	B__Olsenella	0.828571	0.0415627	Positive
B__Christensenellaceae_R-7_group	B__Sarcina	0.942857	0.00480466	Positive
B__Christensenellaceae_R-7_group	B__UCG-005	0.942857	0.00480466	Positive
B__Christensenellaceae_R-7_group	B__UCG-009	0.828571	0.0415627	Positive
B__Christensenellaceae_R-7_group	B__unclassified_f__Oscillospiraceae	1	0	Positive
B__Clostridium_sensu_stricto_1	B__Family_XIII_AD3011_group	0.942857	0.00480466	Positive
B__Collinsella	B__Catenibacterium	0.942857	0.00480466	Positive
B__Collinsella	B__Clostridium_sensu_stricto_1	0.885714	0.0188455	Positive
B__Collinsella	B__Family_XIII_AD3011_group	0.942857	0.00480466	Positive
B__Collinsella	B__NK4A214_group	0.828571	0.0415627	Positive
B__Collinsella	B__norank_f__Prevotellaceae	-0.828571	0.0415627	Negative
B__Coprococcus	B__Anaerostipes	0.941124	0.00509754	Positive
B__Coprococcus	B__Dorea	0.885714	0.0188455	Positive
B__Coprococcus	B__Fusicatenibacter	0.840668	0.0360576	Positive
B__Coprococcus	B__Prevotellaceae_NK3B31_group	0.828571	0.0415627	Positive
B__Coprococcus	B__Solobacterium	0.828571	0.0415627	Positive
B__Coriobacteriaceae_UCG-003	B__Desulfovibrio	-0.885714	0.0188455	Negative
B__Dorea	B__Anaerostipes	0.880406	0.0205987	Positive
B__Dorea	B__Fusicatenibacter	0.811679	0.0498576	Positive
B__Dorea	B__Solobacterium	0.885714	0.0188455	Positive
B__Escherichia-Shigella	B__Christensenellaceae_R-7_group	-0.828571	0.0415627	Negative
B__Escherichia-Shigella	B__Lachnoclostridium	0.828571	0.0415627	Positive
B__Escherichia-Shigella	B__norank_f__UCG-010	-0.942857	0.00480466	Negative
B__Escherichia-Shigella	B__Olsenella	-1	0	Negative
B__Escherichia-Shigella	B__UCG-005	-0.942857	0.00480466	Negative
B__Escherichia-Shigella	B__unclassified_f__Oscillospiraceae	-0.828571	0.0415627	Negative
B__Eubacterium_nodatum_group	B__Lachnospiraceae_NK4A136_group	-0.828571	0.0415627	Negative
B__Eubacterium_nodatum_group	B__Selenomonas	-0.880406	0.0205987	Negative
B__Eubacterium_ruminantium_group	B__Eubacterium_nodatum_group	-0.927634	0.00766584	Negative
B__Eubacterium_ruminantium_group	B__Lachnospiraceae_NK3A20_group	0.811679	0.0498576	Positive
B__Eubacterium_ruminantium_group	B__norank_f__Erysipelotrichaceae	0.811679	0.0498576	Positive
B__Eubacterium_ruminantium_group	B__Oribacterium	0.840668	0.0360576	Positive
B__Eubacterium_siraeum_group	B__Marvinbryantia	0.828571	0.0415627	Positive
B__Faecalibacterium	B__Anaerostipes	0.880406	0.0205987	Positive
B__Faecalibacterium	B__Eubacterium_nodatum_group	-0.885714	0.0188455	Negative
B__Faecalibacterium	B__Fusicatenibacter	0.811679	0.0498576	Positive
B__Faecalibacterium	B__Lachnospiraceae_NK4A136_group	0.828571	0.0415627	Positive
B__Faecalibacterium	B__Oribacterium	0.942857	0.00480466	Positive
B__Faecalibacterium	B__Selenomonas	0.941124	0.00509754	Positive
B__Faecalibacterium	B__unclassified_f__Lachnospiraceae	0.942857	0.00480466	Positive
B__Fusobacterium	B__Coriobacteriaceae_UCG-003	-0.845154	0.0341094	Negative
B__Fusobacterium	B__Desulfovibrio	0.845154	0.0341094	Positive
B__Fusobacterium	B__Lachnoclostridium	0.845154	0.0341094	Positive
B__Fusobacterium	B__Lachnospiraceae_UCG-007	-0.845154	0.0341094	Negative
B__Holdemanella	B__Coprococcus	0.828571	0.0415627	Positive
B__Holdemanella	B__Dorea	0.885714	0.0188455	Positive
B__Holdemanella	B__Prevotellaceae_NK3B31_group	0.828571	0.0415627	Positive
B__Intestinibacter	B__Desulfovibrio	-0.942857	0.00480466	Negative
B__Intestinibacter	B__Fusobacterium	-0.845154	0.0341094	Negative
B__Intestinibacter	B__Lachnoclostridium	-0.828571	0.0415627	Negative
B__Intestinibacter	B__Lachnospiraceae_UCG-007	0.942857	0.00480466	Positive
B__Intestinibacter	B__norank_f__Atopobiaceae	0.942857	0.00480466	Positive
B__Lachnoclostridium	B__Coriobacteriaceae_UCG-003	-0.942857	0.00480466	Negative
B__Lachnoclostridium	B__Desulfovibrio	0.942857	0.00480466	Positive
B__Lachnospiraceae_UCG-007	B__Coriobacteriaceae_UCG-003	0.885714	0.0188455	Positive
B__Lachnospiraceae_UCG-007	B__Desulfovibrio	-1	0	Negative
B__Lachnospiraceae_UCG-007	B__Lachnoclostridium	-0.942857	0.00480466	Negative
B__Lactobacillus	B__Lachnospiraceae_NK4A136_group	0.828571	0.0415627	Positive
B__Lactobacillus	B__Prevotella	0.828571	0.0415627	Positive
B__Marvinbryantia	B__Fusicatenibacter	0.927634	0.00766584	Positive
B__Marvinbryantia	B__norank_f__norank_o__RF39	0.942857	0.00480466	Positive
B__Megasphaera	B__Eubacterium_siraeum_group	-0.828571	0.0415627	Negative
B__Megasphaera	B__Fusobacterium	0.845154	0.0341094	Positive
B__Megasphaera	B__Lachnoclostridium	0.828571	0.0415627	Positive
B__Megasphaera	B__Marvinbryantia	-0.885714	0.0188455	Negative
B__Megasphaera	B__norank_f__Ruminococcaceae	-0.942857	0.00480466	Negative
B__Megasphaera	B__unclassified_f__Oscillospiraceae	-0.828571	0.0415627	Negative
B__Monoglobus	B__Fusobacterium	-0.845154	0.0341094	Negative
B__Morganella	B__Acidaminococcus	1	0	Positive
B__NK4A214_group	B__Catenibacterium	0.885714	0.0188455	Positive
B__NK4A214_group	B__Clostridium_sensu_stricto_1	0.942857	0.00480466	Positive
B__NK4A214_group	B__Family_XIII_AD3011_group	0.885714	0.0188455	Positive
B__norank_f__Atopobiaceae	B__Coriobacteriaceae_UCG-003	0.885714	0.0188455	Positive
B__norank_f__Atopobiaceae	B__Desulfovibrio	-1	0	Negative
B__norank_f__Atopobiaceae	B__Fusobacterium	-0.845154	0.0341094	Negative
B__norank_f__Atopobiaceae	B__Lachnoclostridium	-0.942857	0.00480466	Negative
B__norank_f__Atopobiaceae	B__Lachnospiraceae_UCG-007	1	0	Positive
B__norank_f__Butyricicoccaceae	B__Dorea	0.840668	0.0360576	Positive
B__norank_f__Butyricicoccaceae	B__Eubacterium_nodatum_group	-0.811679	0.0498576	Negative
B__norank_f__Butyricicoccaceae	B__Eubacterium_ruminantium_group	0.941176	0.00508854	Positive
B__norank_f__Butyricicoccaceae	B__Lachnospiraceae_NK3A20_group	0.927634	0.00766584	Positive
B__norank_f__Butyricicoccaceae	B__norank_f__Erysipelotrichaceae	0.927634	0.00766584	Positive
B__norank_f__Butyricicoccaceae	B__Solobacterium	0.811679	0.0498576	Positive
B__norank_f__Erysipelotrichaceae	B__Lachnospiraceae_NK3A20_group	0.942857	0.00480466	Positive
B__norank_f__Erysipelotrichaceae	B__Monoglobus	0.885714	0.0188455	Positive
B__norank_f__Eubacterium_coprostanoligenes_group	B__Agathobacter	-0.828571	0.0415627	Negative
B__norank_f__Eubacterium_coprostanoligenes_group	B__Desulfovibrio	-0.885714	0.0188455	Negative
B__norank_f__Eubacterium_coprostanoligenes_group	B__Intestinibacter	0.942857	0.00480466	Positive
B__norank_f__Eubacterium_coprostanoligenes_group	B__Lachnospiraceae_UCG-007	0.885714	0.0188455	Positive
B__norank_f__Eubacterium_coprostanoligenes_group	B__norank_f__Atopobiaceae	0.885714	0.0188455	Positive
B__norank_f__Eubacterium_coprostanoligenes_group	B__norank_f__Prevotellaceae	-0.885714	0.0188455	Negative
B__norank_f__Eubacterium_coprostanoligenes_group	B__Phascolarctobacterium	-0.885714	0.0188455	Negative
B__norank_f__F082	B__Lachnospiraceae_XPB1014_group	1	0	Positive
B__norank_f__Muribaculaceae	B__Monoglobus	0.885714	0.0188455	Positive
B__norank_f__Muribaculaceae	B__norank_f__Erysipelotrichaceae	0.828571	0.0415627	Positive
B__norank_f__norank_o__Clostridia_UCG-014	B__Anaerostipes	0.880406	0.0205987	Positive
B__norank_f__norank_o__Clostridia_UCG-014	B__Dorea	0.828571	0.0415627	Positive
B__norank_f__norank_o__Clostridia_UCG-014	B__Eubacterium_ruminantium_group	0.811679	0.0498576	Positive
B__norank_f__norank_o__Clostridia_UCG-014	B__Fusicatenibacter	0.898645	0.0148886	Positive
B__norank_f__norank_o__Clostridia_UCG-014	B__Lachnospiraceae_NK3A20_group	0.828571	0.0415627	Positive
B__norank_f__norank_o__Clostridia_UCG-014	B__Marvinbryantia	0.828571	0.0415627	Positive
B__norank_f__norank_o__Clostridia_UCG-014	B__norank_f__Butyricicoccaceae	0.927634	0.00766584	Positive
B__norank_f__norank_o__Clostridia_UCG-014	B__norank_f__Erysipelotrichaceae	0.885714	0.0188455	Positive
B__norank_f__norank_o__Clostridia_UCG-014	B__Solobacterium	0.885714	0.0188455	Positive
B__norank_f__norank_o__Clostridia_UCG-014	B__unclassified_f__Lachnospiraceae	0.885714	0.0188455	Positive
B__norank_f__norank_o__RF39	B__Coriobacteriaceae_UCG-003	0.885714	0.0188455	Positive
B__norank_f__norank_o__RF39	B__Fusicatenibacter	0.869657	0.0243769	Positive
B__norank_f__Prevotellaceae	B__Desulfovibrio	0.828571	0.0415627	Positive
B__norank_f__Prevotellaceae	B__Lachnospiraceae_UCG-007	-0.828571	0.0415627	Negative
B__norank_f__Prevotellaceae	B__Libanicoccus	-0.942857	0.00480466	Negative
B__norank_f__Prevotellaceae	B__norank_f__Atopobiaceae	-0.828571	0.0415627	Negative
B__norank_f__Ruminococcaceae	B__Coriobacteriaceae_UCG-003	0.828571	0.0415627	Positive
B__norank_f__Ruminococcaceae	B__Desulfovibrio	-0.828571	0.0415627	Negative
B__norank_f__Ruminococcaceae	B__Fusobacterium	-0.845154	0.0341094	Negative
B__norank_f__Ruminococcaceae	B__Lachnoclostridium	-0.942857	0.00480466	Negative
B__norank_f__Ruminococcaceae	B__Lachnospiraceae_UCG-007	0.828571	0.0415627	Positive
B__norank_f__Ruminococcaceae	B__norank_f__Atopobiaceae	0.828571	0.0415627	Positive
B__norank_f__UCG-010	B__Coriobacteriaceae_UCG-003	0.885714	0.0188455	Positive
B__norank_f__UCG-010	B__Desulfovibrio	-0.828571	0.0415627	Negative
B__norank_f__UCG-010	B__Lachnoclostridium	-0.942857	0.00480466	Negative
B__norank_f__UCG-010	B__Lachnospiraceae_UCG-007	0.828571	0.0415627	Positive
B__norank_f__UCG-010	B__norank_f__Atopobiaceae	0.828571	0.0415627	Positive
B__norank_f__UCG-010	B__norank_f__norank_o__RF39	0.828571	0.0415627	Positive
B__norank_f__UCG-010	B__norank_f__Ruminococcaceae	0.885714	0.0188455	Positive
B__norank_f__UCG-010	B__Olsenella	0.942857	0.00480466	Positive
B__norank_f__UCG-010	B__unclassified_f__Oscillospiraceae	0.942857	0.00480466	Positive
B__Olsenella	B__Lachnoclostridium	-0.828571	0.0415627	Negative
B__Oribacterium	B__Eubacterium_nodatum_group	-0.942857	0.00480466	Negative
B__Oribacterium	B__Selenomonas	0.880406	0.0205987	Positive
B__Oribacterium	B__unclassified_f__Lachnospiraceae	0.828571	0.0415627	Positive
B__Phascolarctobacterium	B__Desulfovibrio	0.828571	0.0415627	Positive
B__Phascolarctobacterium	B__Fusobacterium	0.845154	0.0341094	Positive
B__Phascolarctobacterium	B__Intestinibacter	-0.942857	0.00480466	Negative
B__Phascolarctobacterium	B__Lachnospiraceae_UCG-007	-0.828571	0.0415627	Negative
B__Phascolarctobacterium	B__norank_f__Atopobiaceae	-0.828571	0.0415627	Negative
B__Phascolarctobacterium	B__norank_f__Ruminococcaceae	-0.828571	0.0415627	Negative
B__Phascolarctobacterium	B__UCG-009	-0.942857	0.00480466	Negative
B__Prevotella	B__Blautia	0.942857	0.00480466	Positive
B__Prevotella	B__Eubacterium_nodatum_group	-0.828571	0.0415627	Negative
B__Prevotella	B__Faecalibacterium	0.828571	0.0415627	Positive
B__Prevotella	B__Lachnospiraceae_NK4A136_group	1	0	Positive
B__Prevotella	B__Selenomonas	0.819689	0.0458371	Positive
B__Prevotella	B__Solobacterium	0.828571	0.0415627	Positive
B__Pseudomonas	B__Acidaminococcus	1	0	Positive
B__Pseudomonas	B__Morganella	1	0	Positive
B__Rikenellaceae_RC9_gut_group	B__Eubacterium_siraeum_group	0.828571	0.0415627	Positive
B__Rikenellaceae_RC9_gut_group	B__Fusicatenibacter	0.927634	0.00766584	Positive
B__Rikenellaceae_RC9_gut_group	B__Marvinbryantia	1	0	Positive
B__Rikenellaceae_RC9_gut_group	B__Megasphaera	-0.885714	0.0188455	Negative
B__Rikenellaceae_RC9_gut_group	B__norank_f__norank_o__Clostridia_UCG-014	0.828571	0.0415627	Positive
B__Rikenellaceae_RC9_gut_group	B__norank_f__norank_o__RF39	0.942857	0.00480466	Positive
B__Rikenellaceae_RC9_gut_group	B__unclassified_f__Lachnospiraceae	0.828571	0.0415627	Positive
B__Ruminococcus	B__Enterorhabdus	-0.942857	0.00480466	Negative
B__Ruminococcus	B__Eubacterium_siraeum_group	0.885714	0.0188455	Positive
B__Sarcina	B__Coriobacteriaceae_UCG-003	1	0	Positive
B__Sarcina	B__Desulfovibrio	-0.885714	0.0188455	Negative
B__Sarcina	B__Fusobacterium	-0.845154	0.0341094	Negative
B__Sarcina	B__Lachnoclostridium	-0.942857	0.00480466	Negative
B__Sarcina	B__Lachnospiraceae_UCG-007	0.885714	0.0188455	Positive
B__Sarcina	B__norank_f__Atopobiaceae	0.885714	0.0188455	Positive
B__Sarcina	B__norank_f__norank_o__RF39	0.885714	0.0188455	Positive
B__Sarcina	B__norank_f__Ruminococcaceae	0.828571	0.0415627	Positive
B__Sarcina	B__norank_f__UCG-010	0.885714	0.0188455	Positive
B__Sarcina	B__UCG-005	0.885714	0.0188455	Positive
B__Sarcina	B__unclassified_f__Oscillospiraceae	0.942857	0.00480466	Positive
B__Selenomonas	B__Anaerostipes	0.935484	0.00610923	Positive
B__Selenomonas	B__Coprococcus	0.880406	0.0205987	Positive
B__Selenomonas	B__Lachnospiraceae_NK4A136_group	0.819689	0.0458371	Positive
B__Selenomonas	B__Solobacterium	0.880406	0.0205987	Positive
B__Solobacterium	B__Anaerostipes	0.941124	0.00509754	Positive
B__Solobacterium	B__Lachnospiraceae_NK4A136_group	0.828571	0.0415627	Positive
B__Streptococcus	B__Anaerostipes	0.880406	0.0205987	Positive
B__Streptococcus	B__Coprococcus	0.885714	0.0188455	Positive
B__Streptococcus	B__Dorea	0.828571	0.0415627	Positive
B__Streptococcus	B__Fusicatenibacter	0.985611	0.000309086	Positive
B__Streptococcus	B__Holdemanella	0.828571	0.0415627	Positive
B__Streptococcus	B__Marvinbryantia	0.885714	0.0188455	Positive
B__Streptococcus	B__norank_f__norank_o__Clostridia_UCG-014	0.828571	0.0415627	Positive
B__Streptococcus	B__norank_f__norank_o__RF39	0.828571	0.0415627	Positive
B__Streptococcus	B__Rikenellaceae_RC9_gut_group	0.885714	0.0188455	Positive
B__Streptococcus	B__unclassified_f__Lachnospiraceae	0.885714	0.0188455	Positive
B__Subdoligranulum	B__Eubacterium_ruminantium_group	0.840668	0.0360576	Positive
B__Subdoligranulum	B__Fusicatenibacter	0.927634	0.00766584	Positive
B__Subdoligranulum	B__Marvinbryantia	0.885714	0.0188455	Positive
B__Subdoligranulum	B__norank_f__Butyricicoccaceae	0.898645	0.0148886	Positive
B__Subdoligranulum	B__norank_f__Erysipelotrichaceae	0.828571	0.0415627	Positive
B__Subdoligranulum	B__norank_f__norank_o__Clostridia_UCG-014	0.885714	0.0188455	Positive
B__Subdoligranulum	B__norank_f__norank_o__RF39	0.942857	0.00480466	Positive
B__Subdoligranulum	B__Oribacterium	0.828571	0.0415627	Positive
B__Subdoligranulum	B__Rikenellaceae_RC9_gut_group	0.885714	0.0188455	Positive
B__Subdoligranulum	B__Streptococcus	0.885714	0.0188455	Positive
B__Subdoligranulum	B__unclassified_f__Lachnospiraceae	0.828571	0.0415627	Positive
B__Treponema	B__Eubacterium_siraeum_group	1	0	Positive
B__Treponema	B__Marvinbryantia	0.828571	0.0415627	Positive
B__Treponema	B__Megasphaera	-0.828571	0.0415627	Negative
B__Treponema	B__Rikenellaceae_RC9_gut_group	0.828571	0.0415627	Positive
B__Treponema	B__Ruminococcus	0.885714	0.0188455	Positive
B__Treponema	B__unclassified_f__Lachnospiraceae	0.828571	0.0415627	Positive
B__UCG-002	B__Catenibacterium	0.828571	0.0415627	Positive
B__UCG-002	B__Christensenellaceae_R-7_group	0.885714	0.0188455	Positive
B__UCG-002	B__Coriobacteriaceae_UCG-003	0.828571	0.0415627	Positive
B__UCG-002	B__Desulfovibrio	-0.942857	0.00480466	Negative
B__UCG-002	B__Intestinibacter	0.885714	0.0188455	Positive
B__UCG-002	B__Lachnoclostridium	-0.885714	0.0188455	Negative
B__UCG-002	B__Lachnospiraceae_UCG-007	0.942857	0.00480466	Positive
B__UCG-002	B__Libanicoccus	0.828571	0.0415627	Positive
B__UCG-002	B__norank_f__Atopobiaceae	0.942857	0.00480466	Positive
B__UCG-002	B__norank_f__Eubacterium_coprostanoligenes_group	0.942857	0.00480466	Positive
B__UCG-002	B__norank_f__Prevotellaceae	-0.942857	0.00480466	Negative
B__UCG-002	B__Sarcina	0.828571	0.0415627	Positive
B__UCG-002	B__unclassified_f__Oscillospiraceae	0.885714	0.0188455	Positive
B__UCG-005	B__Coriobacteriaceae_UCG-003	0.885714	0.0188455	Positive
B__UCG-005	B__Desulfovibrio	-0.828571	0.0415627	Negative
B__UCG-005	B__Lachnoclostridium	-0.942857	0.00480466	Negative
B__UCG-005	B__Lachnospiraceae_UCG-007	0.828571	0.0415627	Positive
B__UCG-005	B__norank_f__Atopobiaceae	0.828571	0.0415627	Positive
B__UCG-005	B__norank_f__norank_o__RF39	0.828571	0.0415627	Positive
B__UCG-005	B__norank_f__Ruminococcaceae	0.885714	0.0188455	Positive
B__UCG-005	B__norank_f__UCG-010	1	0	Positive
B__UCG-005	B__Olsenella	0.942857	0.00480466	Positive
B__UCG-005	B__unclassified_f__Oscillospiraceae	0.942857	0.00480466	Positive
B__UCG-009	B__CAG-873	0.845154	0.0341094	Positive
B__UCG-009	B__Fusobacterium	-0.845154	0.0341094	Negative
B__UCG-009	B__Intestinibacter	0.828571	0.0415627	Positive
B__UCG-009	B__Lachnoclostridium	-0.828571	0.0415627	Negative
B__UCG-009	B__Megasphaera	-0.885714	0.0188455	Negative
B__UCG-009	B__norank_f__Ruminococcaceae	0.942857	0.00480466	Positive
B__UCG-009	B__unclassified_f__Oscillospiraceae	0.828571	0.0415627	Positive
B__unclassified_f__Lachnospiraceae	B__Anaerostipes	0.941124	0.00509754	Positive
B__unclassified_f__Lachnospiraceae	B__Coprococcus	0.828571	0.0415627	Positive
B__unclassified_f__Lachnospiraceae	B__Eubacterium_siraeum_group	0.828571	0.0415627	Positive
B__unclassified_f__Lachnospiraceae	B__Fusicatenibacter	0.927634	0.00766584	Positive
B__unclassified_f__Lachnospiraceae	B__Marvinbryantia	0.828571	0.0415627	Positive
B__unclassified_f__Lachnospiraceae	B__Ruminococcus	0.828571	0.0415627	Positive
B__unclassified_f__Lachnospiraceae	B__Selenomonas	0.880406	0.0205987	Positive
B__unclassified_f__Lachnospiraceae	B__Solobacterium	0.828571	0.0415627	Positive
B__unclassified_f__Oscillospiraceae	B__Catenibacterium	0.828571	0.0415627	Positive
B__unclassified_f__Oscillospiraceae	B__Coriobacteriaceae_UCG-003	0.942857	0.00480466	Positive
B__unclassified_f__Oscillospiraceae	B__Desulfovibrio	-0.942857	0.00480466	Negative
B__unclassified_f__Oscillospiraceae	B__Fusobacterium	-0.845154	0.0341094	Negative
B__unclassified_f__Oscillospiraceae	B__Intestinibacter	0.828571	0.0415627	Positive
B__unclassified_f__Oscillospiraceae	B__Lachnoclostridium	-1	0	Negative
B__unclassified_f__Oscillospiraceae	B__Lachnospiraceae_UCG-007	0.942857	0.00480466	Positive
B__unclassified_f__Oscillospiraceae	B__norank_f__Atopobiaceae	0.942857	0.00480466	Positive
B__unclassified_f__Oscillospiraceae	B__norank_f__Ruminococcaceae	0.942857	0.00480466	Positive
B__unclassified_f__Oscillospiraceae	B__Olsenella	0.828571	0.0415627	Positive
F__Acremonium	B__Lachnospiraceae_NK4A136_group	0.828571	0.0415627	Positive
F__Acremonium	B__Lactobacillus	0.828571	0.0415627	Positive
F__Acremonium	B__Prevotella	0.828571	0.0415627	Positive
F__Acremonium	F__Cadophora	0.845154	0.0341094	Positive
F__Acremonium	F__Cutaneotrichosporon	0.828571	0.0415627	Positive
F__Acremonium	F__Erythrobasidium	-0.819689	0.0458371	Negative
F__Acremonium	F__Exophiala	0.840668	0.0360576	Positive
F__Acremonium	F__Talaromyces	0.828571	0.0415627	Positive
F__Agaricus	F__Pringsheimia	1	0	Positive
F__Agaricus	F__Psathyrella	1	0	Positive
F__Agaricus	F__unclassified_f__Boletaceae	1	0	Positive
F__Agaricus	F__unclassified_o__Botryosphaeriales	1	0	Positive
F__Alternaria	B__Catenibacterium	-0.828571	0.0415627	Negative
F__Alternaria	B__Christensenellaceae_R-7_group	-1	0	Negative
F__Alternaria	B__Coriobacteriaceae_UCG-003	-0.942857	0.00480466	Negative
F__Alternaria	B__Desulfovibrio	0.942857	0.00480466	Positive
F__Alternaria	B__Escherichia-Shigella	0.828571	0.0415627	Positive
F__Alternaria	B__Fusobacterium	0.845154	0.0341094	Positive
F__Alternaria	B__Intestinibacter	-0.828571	0.0415627	Negative
F__Alternaria	B__Lachnoclostridium	1	0	Positive
F__Alternaria	B__Lachnospiraceae_UCG-007	-0.942857	0.00480466	Negative
F__Alternaria	B__Megasphaera	0.828571	0.0415627	Positive
F__Alternaria	B__norank_f__Atopobiaceae	-0.942857	0.00480466	Negative
F__Alternaria	B__norank_f__Ruminococcaceae	-0.942857	0.00480466	Negative
F__Alternaria	B__norank_f__UCG-010	-0.942857	0.00480466	Negative
F__Alternaria	B__Olsenella	-0.828571	0.0415627	Negative
F__Alternaria	B__Sarcina	-0.942857	0.00480466	Negative
F__Alternaria	B__UCG-002	-0.885714	0.0188455	Negative
F__Alternaria	B__UCG-005	-0.942857	0.00480466	Negative
F__Alternaria	B__UCG-009	-0.828571	0.0415627	Negative
F__Alternaria	B__unclassified_f__Oscillospiraceae	-1	0	Negative
F__Alternaria	F__unclassified_o__Capnodiales	0.845154	0.0341094	Positive
F__Apiotrichum	B__Catenibacterium	-0.885714	0.0188455	Negative
F__Apiotrichum	B__Clostridium_sensu_stricto_1	-0.942857	0.00480466	Negative
F__Apiotrichum	B__Collinsella	-0.942857	0.00480466	Negative
F__Apiotrichum	B__Family_XIII_AD3011_group	-1	0	Negative
F__Apiotrichum	B__NK4A214_group	-0.885714	0.0188455	Negative
F__Apiotrichum	F__unclassified_o__Hypocreales	0.898645	0.0148886	Positive
F__Apiotrichum	F__unclassified_o__Saccharomycetales	1	0	Positive
F__Apiotrichum	F__unclassified_p__Ascomycota	0.828571	0.0415627	Positive
F__Archaeorhizomyces	F__Cercophora	1	0	Positive
F__Archaeorhizomyces	F__Nigrospora	1	0	Positive
F__Archaeorhizomyces	F__unclassified_f__Hyaloscyphaceae	1	0	Positive
F__Arthrinium	B__Acidaminococcus	1	0	Positive
F__Arthrinium	B__Morganella	1	0	Positive
F__Arthrinium	B__Pseudomonas	1	0	Positive
F__Arthrinium	F__Schizothecium	1	0	Positive
F__Aspergillus	B__UCG-003	0.942857	0.00480466	Positive
F__Aspergillus	F__Botrytis	0.941124	0.00509754	Positive
F__Aspergillus	F__Talaromyces	0.885714	0.0188455	Positive
F__Aspergillus	F__Xeromyces	0.811679	0.0498576	Positive
F__Bifiguratus	F__Archaeorhizomyces	1	0	Positive
F__Bifiguratus	F__Cercophora	1	0	Positive
F__Bifiguratus	F__Nigrospora	1	0	Positive
F__Bifiguratus	F__unclassified_f__Hyaloscyphaceae	1	0	Positive
F__Bifiguratus	F__unclassified_o__GS11	1	0	Positive
F__Botrytis	B__UCG-003	0.880406	0.0205987	Positive
F__Botrytis	F__Cadophora	0.826184	0.0426922	Positive
F__Botrytis	F__Saccharomyces	-0.870968	0.0238998	Negative
F__Cadophora	B__UCG-003	0.845154	0.0341094	Positive
F__Candida	B__norank_f__Muribaculaceae	-0.885714	0.0188455	Negative
F__Candida	F__Acremonium	-0.828571	0.0415627	Negative
F__Candida	F__Erythrobasidium	0.880406	0.0205987	Positive
F__Cladosporium	B__Agathobacter	0.885714	0.0188455	Positive
F__Cladosporium	B__Anaerostipes	0.819689	0.0458371	Positive
F__Cladosporium	B__Coprococcus	0.885714	0.0188455	Positive
F__Cladosporium	B__Dorea	0.828571	0.0415627	Positive
F__Cladosporium	B__Libanicoccus	-0.942857	0.00480466	Negative
F__Cladosporium	B__norank_f__Eubacterium_coprostanoligenes_group	-0.828571	0.0415627	Negative
F__Cladosporium	B__norank_f__Prevotellaceae	0.885714	0.0188455	Positive
F__Cladosporium	B__Prevotellaceae_NK3B31_group	0.885714	0.0188455	Positive
F__Cladosporium	B__Solobacterium	0.828571	0.0415627	Positive
F__Cryptococcus_f__Tremellaceae	B__Intestinibacter	-0.885714	0.0188455	Negative
F__Cryptococcus_f__Tremellaceae	B__norank_f__Eubacterium_coprostanoligenes_group	-0.942857	0.00480466	Negative
F__Cryptococcus_f__Tremellaceae	B__Phascolarctobacterium	0.828571	0.0415627	Positive
F__Cryptococcus_f__Tremellaceae	B__UCG-002	-0.828571	0.0415627	Negative
F__Cryptococcus_f__Tremellaceae	F__Saccharomyces	0.819689	0.0458371	Positive
F__Cutaneotrichosporon	B__Libanicoccus	-0.828571	0.0415627	Negative
F__Cutaneotrichosporon	F__Cadophora	0.845154	0.0341094	Positive
F__Cylindrocarpon	F__Agaricus	1	0	Positive
F__Cylindrocarpon	F__Pringsheimia	1	0	Positive
F__Cylindrocarpon	F__Psathyrella	1	0	Positive
F__Cylindrocarpon	F__unclassified_f__Boletaceae	1	0	Positive
F__Cylindrocarpon	F__unclassified_o__Botryosphaeriales	1	0	Positive
F__Cyphellophora	F__Archaeorhizomyces	1	0	Positive
F__Cyphellophora	F__Bifiguratus	1	0	Positive
F__Cyphellophora	F__Cercophora	1	0	Positive
F__Cyphellophora	F__Geminibasidium	1	0	Positive
F__Cyphellophora	F__Nigrospora	1	0	Positive
F__Cyphellophora	F__unclassified_f__Hyaloscyphaceae	1	0	Positive
F__Cyphellophora	F__unclassified_o__GS11	1	0	Positive
F__Cystobasidium	B__Catenibacterium	-0.828571	0.0415627	Negative
F__Cystobasidium	B__Christensenellaceae_R-7_group	-0.828571	0.0415627	Negative
F__Cystobasidium	B__Escherichia-Shigella	0.885714	0.0188455	Positive
F__Cystobasidium	B__Lachnoclostridium	0.828571	0.0415627	Positive
F__Cystobasidium	B__NK4A214_group	-0.885714	0.0188455	Negative
F__Cystobasidium	B__norank_f__UCG-010	-0.942857	0.00480466	Negative
F__Cystobasidium	B__Olsenella	-0.885714	0.0188455	Negative
F__Cystobasidium	B__UCG-005	-0.942857	0.00480466	Negative
F__Cystobasidium	B__unclassified_f__Oscillospiraceae	-0.828571	0.0415627	Negative
F__Cystobasidium	F__Alternaria	0.828571	0.0415627	Positive
F__Cystobasidium	F__unclassified_o__Pleosporales	0.927634	0.00766584	Positive
F__Didymella	F__Sporobolomyces	-0.941124	0.00509754	Negative
F__Didymella	F__unclassified_o__Helotiales	0.819689	0.0458371	Positive
F__Diutina	B__Christensenellaceae_R-7_group	-0.845154	0.0341094	Negative
F__Diutina	B__Coriobacteriaceae_UCG-003	-0.845154	0.0341094	Negative
F__Diutina	B__Desulfovibrio	0.845154	0.0341094	Positive
F__Diutina	B__Fusobacterium	1	7.39557e-32	Positive
F__Diutina	B__Intestinibacter	-0.845154	0.0341094	Negative
F__Diutina	B__Lachnoclostridium	0.845154	0.0341094	Positive
F__Diutina	B__Lachnospiraceae_UCG-007	-0.845154	0.0341094	Negative
F__Diutina	B__Megasphaera	0.845154	0.0341094	Positive
F__Diutina	B__Monoglobus	-0.845154	0.0341094	Negative
F__Diutina	B__norank_f__Atopobiaceae	-0.845154	0.0341094	Negative
F__Diutina	B__norank_f__Ruminococcaceae	-0.845154	0.0341094	Negative
F__Diutina	B__Phascolarctobacterium	0.845154	0.0341094	Positive
F__Diutina	B__Sarcina	-0.845154	0.0341094	Negative
F__Diutina	B__UCG-009	-0.845154	0.0341094	Negative
F__Diutina	B__unclassified_f__Oscillospiraceae	-0.845154	0.0341094	Negative
F__Diutina	F__Alternaria	0.845154	0.0341094	Positive
F__Diutina	F__Hannaella	0.826184	0.0426922	Positive
F__Diutina	F__Saccharomyces	0.826184	0.0426922	Positive
F__Diutina	F__unclassified_o__Capnodiales	1	7.39557e-32	Positive
F__Diutina	F__Vishniacozyma	0.898027	0.0150677	Positive
F__Diutina	F__Xeromyces	-0.823193	0.0441274	Negative
F__Erythrobasidium	B__Lachnospiraceae_NK3A20_group	-0.880406	0.0205987	Negative
F__Erythrobasidium	B__Monoglobus	-0.880406	0.0205987	Negative
F__Erythrobasidium	B__norank_f__Erysipelotrichaceae	-0.941124	0.00509754	Negative
F__Erythrobasidium	B__norank_f__Muribaculaceae	-0.941124	0.00509754	Negative
F__Erythrobasidium	B__norank_f__norank_o__Clostridia_UCG-014	-0.819689	0.0458371	Negative
F__Erythrobasidium	F__Vishniacozyma	0.935484	0.00610923	Positive
F__Exophiala	B__Enterorhabdus	-0.927634	0.00766584	Negative
F__Exophiala	B__Lachnospiraceae_NK4A136_group	0.840668	0.0360576	Positive
F__Exophiala	B__Prevotella	0.840668	0.0360576	Positive
F__Exophiala	B__Ruminococcus	0.927634	0.00766584	Positive
F__Exophiala	B__UCG-003	0.811679	0.0498576	Positive
F__Exophiala	F__Trichoderma	0.869657	0.0243769	Positive
F__Exophiala	F__unclassified_o__Hypocreales	0.823529	0.043965	Positive
F__Exophiala	F__unclassified_p__Ascomycota	0.811679	0.0498576	Positive
F__Fusarium	B__Anaerostipes	0.880406	0.0205987	Positive
F__Fusarium	B__Blautia	0.942857	0.00480466	Positive
F__Fusarium	B__Eubacterium_nodatum_group	-0.885714	0.0188455	Negative
F__Fusarium	B__Faecalibacterium	1	0	Positive
F__Fusarium	B__Fusicatenibacter	0.811679	0.0498576	Positive
F__Fusarium	B__Lachnospiraceae_NK4A136_group	0.828571	0.0415627	Positive
F__Fusarium	B__Oribacterium	0.942857	0.00480466	Positive
F__Fusarium	B__Prevotella	0.828571	0.0415627	Positive
F__Fusarium	B__Selenomonas	0.941124	0.00509754	Positive
F__Fusarium	B__unclassified_f__Lachnospiraceae	0.942857	0.00480466	Positive
F__Fusarium	F__Pseudeurotium	0.927634	0.00766584	Positive
F__Geminibasidium	F__Archaeorhizomyces	1	0	Positive
F__Geminibasidium	F__Bifiguratus	1	0	Positive
F__Geminibasidium	F__Cercophora	1	0	Positive
F__Geminibasidium	F__Nigrospora	1	0	Positive
F__Geminibasidium	F__unclassified_f__Hyaloscyphaceae	1	0	Positive
F__Geminibasidium	F__unclassified_o__GS11	1	0	Positive
F__Gibberella	B__Citrobacter	-0.823193	0.0441274	Negative
F__Gibberella	B__Holdemanella	-0.840668	0.0360576	Negative
F__Gibberella	B__Prevotellaceae_NK3B31_group	-0.811679	0.0498576	Negative
F__Gibberella	F__Microascus	0.823529	0.043965	Positive
F__Gibberella	F__Tausonia	0.954864	0.00300995	Positive
F__Gibberella	F__Trichosporon	0.857493	0.0290154	Positive
F__Hannaella	B__Desulfovibrio	0.880406	0.0205987	Positive
F__Hannaella	B__Fusobacterium	0.826184	0.0426922	Positive
F__Hannaella	B__Intestinibacter	-0.880406	0.0205987	Negative
F__Hannaella	B__Lachnospiraceae_UCG-007	-0.880406	0.0205987	Negative
F__Hannaella	B__norank_f__Atopobiaceae	-0.880406	0.0205987	Negative
F__Hannaella	B__norank_f__Eubacterium_coprostanoligenes_group	-0.941124	0.00509754	Negative
F__Hannaella	B__norank_f__Prevotellaceae	0.880406	0.0205987	Positive
F__Hannaella	B__UCG-002	-0.941124	0.00509754	Negative
F__Hannaella	F__Cryptococcus_f__Tremellaceae	0.941124	0.00509754	Positive
F__Hannaella	F__unclassified_o__Capnodiales	0.826184	0.0426922	Positive
F__Kazachstania	B__Eubacterium_nodatum_group	-0.828571	0.0415627	Negative
F__Kazachstania	B__Eubacterium_ruminantium_group	0.927634	0.00766584	Positive
F__Kazachstania	B__Fusicatenibacter	0.840668	0.0360576	Positive
F__Kazachstania	B__Lachnospiraceae_NK3A20_group	0.885714	0.0188455	Positive
F__Kazachstania	B__norank_f__Butyricicoccaceae	0.985611	0.000309086	Positive
F__Kazachstania	B__norank_f__Erysipelotrichaceae	0.942857	0.00480466	Positive
F__Kazachstania	B__norank_f__norank_o__Clostridia_UCG-014	0.942857	0.00480466	Positive
F__Kazachstania	B__norank_f__norank_o__RF39	0.828571	0.0415627	Positive
F__Kazachstania	B__Subdoligranulum	0.942857	0.00480466	Positive
F__Kazachstania	F__Erythrobasidium	-0.819689	0.0458371	Negative
F__Kazachstania	F__unclassified_k__Fungi	-0.828571	0.0415627	Negative
F__Kodamaea	B__CAG-873	0.92	0.009344	Positive
F__Kodamaea	B__Eubacterium_siraeum_group	0.845154	0.0341094	Positive
F__Kodamaea	B__Megasphaera	-0.845154	0.0341094	Negative
F__Kodamaea	B__Treponema	0.845154	0.0341094	Positive
F__Microascus	B__Bacteroides	-0.927634	0.00766584	Negative
F__Microascus	B__Citrobacter	-0.823193	0.0441274	Negative
F__Microascus	B__Prevotellaceae_NK3B31_group	-0.811679	0.0498576	Negative
F__Microascus	F__Trichocladium	0.857493	0.0290154	Positive
F__Microascus	F__unclassified_o__Auriculariales	0.857493	0.0290154	Positive
F__Monascus	F__Rhodotorula	-0.831655	0.0401244	Negative
F__Monascus	F__Saitozyma	0.898027	0.0150677	Positive
F__Mortierella	B__Holdemanella	-0.880406	0.0205987	Negative
F__Mortierella	F__Gibberella	0.954864	0.00300995	Positive
F__Mortierella	F__Tausonia	1	0	Positive
F__Mortierella	F__Trichosporon	0.898027	0.0150677	Positive
F__Mortierella	F__unclassified_f__Dipodascaceae	0.898027	0.0150677	Positive
F__Mortierella	F__unclassified_o__Helotiales	0.935484	0.00610923	Positive
F__Nigrospora	F__Cercophora	1	0	Positive
F__Nigrospora	F__unclassified_f__Hyaloscyphaceae	1	0	Positive
F__Papiliotrema	B__Citrobacter	0.845154	0.0341094	Positive
F__Papiliotrema	B__Desulfovibrio	0.828571	0.0415627	Positive
F__Papiliotrema	B__Escherichia-Shigella	0.942857	0.00480466	Positive
F__Papiliotrema	B__Lachnospiraceae_UCG-007	-0.828571	0.0415627	Negative
F__Papiliotrema	B__norank_f__Atopobiaceae	-0.828571	0.0415627	Negative
F__Papiliotrema	B__norank_f__UCG-010	-0.828571	0.0415627	Negative
F__Papiliotrema	B__Olsenella	-0.942857	0.00480466	Negative
F__Papiliotrema	B__UCG-005	-0.828571	0.0415627	Negative
F__Papiliotrema	F__unclassified_o__Pleosporales	0.811679	0.0498576	Positive
F__Penicillium	B__Clostridium_sensu_stricto_1	-0.828571	0.0415627	Negative
F__Penicillium	B__Lactobacillus	0.942857	0.00480466	Positive
F__Penicillium	F__Mortierella	0.819689	0.0458371	Positive
F__Penicillium	F__Tausonia	0.819689	0.0458371	Positive
F__Penicillium	F__Trichosporon	0.845154	0.0341094	Positive
F__Penicillium	F__unclassified_f__Dipodascaceae	0.845154	0.0341094	Positive
F__Penicillium	F__unclassified_o__Hypocreales	0.927634	0.00766584	Positive
F__Penicillium	F__unclassified_p__Ascomycota	0.942857	0.00480466	Positive
F__Phaeoacremonium	B__Lachnospiraceae_XPB1014_group	1	0	Positive
F__Phaeoacremonium	B__norank_f__F082	1	0	Positive
F__Phallus	F__Agaricus	1	0	Positive
F__Phallus	F__Cylindrocarpon	1	0	Positive
F__Phallus	F__Pringsheimia	1	0	Positive
F__Phallus	F__Psathyrella	1	0	Positive
F__Phallus	F__unclassified_f__Boletaceae	1	0	Positive
F__Phallus	F__unclassified_o__Botryosphaeriales	1	0	Positive
F__Pringsheimia	F__Psathyrella	1	0	Positive
F__Pringsheimia	F__unclassified_f__Boletaceae	1	0	Positive
F__Pringsheimia	F__unclassified_o__Botryosphaeriales	1	0	Positive
F__Psathyrella	F__unclassified_f__Boletaceae	1	0	Positive
F__Pseudeurotium	B__Anaerostipes	0.954864	0.00300995	Positive
F__Pseudeurotium	B__Blautia	0.840668	0.0360576	Positive
F__Pseudeurotium	B__Coprococcus	0.898645	0.0148886	Positive
F__Pseudeurotium	B__Eubacterium_siraeum_group	0.811679	0.0498576	Positive
F__Pseudeurotium	B__Faecalibacterium	0.927634	0.00766584	Positive
F__Pseudeurotium	B__Fusicatenibacter	0.941176	0.00508854	Positive
F__Pseudeurotium	B__Marvinbryantia	0.811679	0.0498576	Positive
F__Pseudeurotium	B__norank_f__norank_o__Clostridia_UCG-014	0.840668	0.0360576	Positive
F__Pseudeurotium	B__Oribacterium	0.811679	0.0498576	Positive
F__Pseudeurotium	B__Rikenellaceae_RC9_gut_group	0.811679	0.0498576	Positive
F__Pseudeurotium	B__Selenomonas	0.89326	0.0164822	Positive
F__Pseudeurotium	B__Solobacterium	0.811679	0.0498576	Positive
F__Pseudeurotium	B__Streptococcus	0.927634	0.00766584	Positive
F__Pseudeurotium	B__Subdoligranulum	0.811679	0.0498576	Positive
F__Pseudeurotium	B__Treponema	0.811679	0.0498576	Positive
F__Pseudeurotium	B__unclassified_f__Lachnospiraceae	0.985611	0.000309086	Positive
F__Pyxidiophora	B__Escherichia-Shigella	-0.811679	0.0498576	Negative
F__Pyxidiophora	B__Eubacterium_siraeum_group	0.811679	0.0498576	Positive
F__Pyxidiophora	B__Olsenella	0.811679	0.0498576	Positive
F__Pyxidiophora	B__Treponema	0.811679	0.0498576	Positive
F__Rhodotorula	B__Oribacterium	-0.869657	0.0243769	Negative
F__Saccharomyces	B__Fusobacterium	0.826184	0.0426922	Positive
F__Saccharomyces	B__norank_f__Eubacterium_coprostanoligenes_group	-0.819689	0.0458371	Negative
F__Saccharomyces	B__Phascolarctobacterium	0.880406	0.0205987	Positive
F__Saccharomyces	B__UCG-009	-0.880406	0.0205987	Negative
F__Saitozyma	B__Senegalimassilia	-0.845154	0.0341094	Negative
F__Schizothecium	B__Acidaminococcus	1	0	Positive
F__Schizothecium	B__Morganella	1	0	Positive
F__Schizothecium	B__Pseudomonas	1	0	Positive
F__Sirobasidium	B__Agathobacter	0.845154	0.0341094	Positive
F__Sirobasidium	B__Anaerostipes	0.826184	0.0426922	Positive
F__Sirobasidium	B__Blautia	0.845154	0.0341094	Positive
F__Sirobasidium	B__Faecalibacterium	0.845154	0.0341094	Positive
F__Sirobasidium	B__Lachnospiraceae_NK4A136_group	0.845154	0.0341094	Positive
F__Sirobasidium	B__norank_f__Prevotellaceae	0.845154	0.0341094	Positive
F__Sirobasidium	B__Prevotella	0.845154	0.0341094	Positive
F__Sirobasidium	B__Selenomonas	0.898027	0.0150677	Positive
F__Sirobasidium	F__Fusarium	0.845154	0.0341094	Positive
F__Sirobasidium	F__Trichoderma	0.845154	0.0341094	Positive
F__Sirobasidium	F__Wallemia	-0.845154	0.0341094	Negative
F__Sporobolomyces	B__Fusicatenibacter	0.831655	0.0401244	Positive
F__Sporobolomyces	B__Marvinbryantia	0.941124	0.00509754	Positive
F__Sporobolomyces	B__Megasphaera	-0.880406	0.0205987	Negative
F__Sporobolomyces	B__norank_f__norank_o__RF39	0.880406	0.0205987	Positive
F__Sporobolomyces	B__Rikenellaceae_RC9_gut_group	0.941124	0.00509754	Positive
F__Sporobolomyces	B__Streptococcus	0.819689	0.0458371	Positive
F__Symmetrospora	B__Lactobacillus	0.819689	0.0458371	Positive
F__Symmetrospora	F__Gibberella	0.831655	0.0401244	Positive
F__Symmetrospora	F__Microascus	0.89326	0.0164822	Positive
F__Symmetrospora	F__Trichosporon	0.898027	0.0150677	Positive
F__Talaromyces	B__Enterorhabdus	-0.828571	0.0415627	Negative
F__Talaromyces	B__UCG-003	0.942857	0.00480466	Positive
F__Talaromyces	F__Cadophora	0.845154	0.0341094	Positive
F__Talaromyces	F__Cutaneotrichosporon	0.828571	0.0415627	Positive
F__Talaromyces	F__Exophiala	0.927634	0.00766584	Positive
F__Tausonia	B__Holdemanella	-0.880406	0.0205987	Negative
F__Tausonia	F__Trichosporon	0.898027	0.0150677	Positive
F__Trichocladium	B__Bacteroides	-0.845154	0.0341094	Negative
F__Trichocladium	B__norank_f__Muribaculaceae	0.845154	0.0341094	Positive
F__Trichocladium	B__Senegalimassilia	0.845154	0.0341094	Positive
F__Trichocladium	F__unclassified_o__Auriculariales	1	7.39557e-32	Positive
F__Trichoderma	B__Enterorhabdus	-0.942857	0.00480466	Negative
F__Trichoderma	B__Ruminococcus	0.885714	0.0188455	Positive
F__Trichoderma	F__unclassified_o__Hypocreales	0.811679	0.0498576	Positive
F__Trichosporon	B__Clostridium_sensu_stricto_1	-0.845154	0.0341094	Negative
F__Trichosporon	B__Lactobacillus	0.845154	0.0341094	Positive
F__Trichosporon	B__NK4A214_group	-0.845154	0.0341094	Negative
F__unclassified_f__Dermateaceae	B__Coriobacteriaceae_UCG-003	-0.828571	0.0415627	Negative
F__unclassified_f__Dermateaceae	B__Escherichia-Shigella	0.942857	0.00480466	Positive
F__unclassified_f__Dermateaceae	B__norank_f__norank_o__RF39	-0.828571	0.0415627	Negative
F__unclassified_f__Dermateaceae	B__norank_f__UCG-010	-0.885714	0.0188455	Negative
F__unclassified_f__Dermateaceae	B__Olsenella	-0.942857	0.00480466	Negative
F__unclassified_f__Dermateaceae	B__Sarcina	-0.828571	0.0415627	Negative
F__unclassified_f__Dermateaceae	B__UCG-005	-0.885714	0.0188455	Negative
F__unclassified_f__Dermateaceae	F__Cystobasidium	0.828571	0.0415627	Positive
F__unclassified_f__Dermateaceae	F__Papiliotrema	0.885714	0.0188455	Positive
F__unclassified_f__Dermateaceae	F__Rhodotorula	0.840668	0.0360576	Positive
F__unclassified_f__Dermateaceae	F__unclassified_k__Fungi	0.828571	0.0415627	Positive
F__unclassified_f__Dermateaceae	F__unclassified_o__Pleosporales	0.927634	0.00766584	Positive
F__unclassified_f__Dipodascaceae	B__Clostridium_sensu_stricto_1	-0.845154	0.0341094	Negative
F__unclassified_f__Dipodascaceae	B__Lactobacillus	0.845154	0.0341094	Positive
F__unclassified_f__Dipodascaceae	B__NK4A214_group	-0.845154	0.0341094	Negative
F__unclassified_f__Dipodascaceae	F__Gibberella	0.857493	0.0290154	Positive
F__unclassified_f__Dipodascaceae	F__Symmetrospora	0.898027	0.0150677	Positive
F__unclassified_f__Dipodascaceae	F__Tausonia	0.898027	0.0150677	Positive
F__unclassified_f__Dipodascaceae	F__Trichosporon	1	7.39557e-32	Positive
F__unclassified_f__Dipodascaceae	F__unclassified_o__Helotiales	0.826184	0.0426922	Positive
F__unclassified_f__Hyaloscyphaceae	F__Cercophora	1	0	Positive
F__unclassified_f__Trichosporonaceae	B__Lachnospiraceae_XPB1014_group	1	0	Positive
F__unclassified_f__Trichosporonaceae	B__norank_f__F082	1	0	Positive
F__unclassified_f__Trichosporonaceae	F__Phaeoacremonium	1	0	Positive
F__unclassified_k__Fungi	B__Coriobacteriaceae_UCG-003	-0.885714	0.0188455	Negative
F__unclassified_k__Fungi	B__Fusicatenibacter	-0.869657	0.0243769	Negative
F__unclassified_k__Fungi	B__Marvinbryantia	-0.942857	0.00480466	Negative
F__unclassified_k__Fungi	B__norank_f__norank_o__RF39	-1	0	Negative
F__unclassified_k__Fungi	B__norank_f__UCG-010	-0.828571	0.0415627	Negative
F__unclassified_k__Fungi	B__Rikenellaceae_RC9_gut_group	-0.942857	0.00480466	Negative
F__unclassified_k__Fungi	B__Sarcina	-0.885714	0.0188455	Negative
F__unclassified_k__Fungi	B__Streptococcus	-0.828571	0.0415627	Negative
F__unclassified_k__Fungi	B__Subdoligranulum	-0.942857	0.00480466	Negative
F__unclassified_k__Fungi	B__UCG-005	-0.828571	0.0415627	Negative
F__unclassified_k__Fungi	F__Sporobolomyces	-0.880406	0.0205987	Negative
F__unclassified_k__Fungi	F__unclassified_o__Pleosporales	0.898645	0.0148886	Positive
F__unclassified_o__Auriculariales	B__Bacteroides	-0.845154	0.0341094	Negative
F__unclassified_o__Auriculariales	B__norank_f__Muribaculaceae	0.845154	0.0341094	Positive
F__unclassified_o__Auriculariales	B__Senegalimassilia	0.845154	0.0341094	Positive
F__unclassified_o__Botryosphaeriales	F__Psathyrella	1	0	Positive
F__unclassified_o__Botryosphaeriales	F__unclassified_f__Boletaceae	1	0	Positive
F__unclassified_o__Capnodiales	B__Christensenellaceae_R-7_group	-0.845154	0.0341094	Negative
F__unclassified_o__Capnodiales	B__Coriobacteriaceae_UCG-003	-0.845154	0.0341094	Negative
F__unclassified_o__Capnodiales	B__Desulfovibrio	0.845154	0.0341094	Positive
F__unclassified_o__Capnodiales	B__Fusobacterium	1	7.39557e-32	Positive
F__unclassified_o__Capnodiales	B__Intestinibacter	-0.845154	0.0341094	Negative
F__unclassified_o__Capnodiales	B__Lachnoclostridium	0.845154	0.0341094	Positive
F__unclassified_o__Capnodiales	B__Lachnospiraceae_UCG-007	-0.845154	0.0341094	Negative
F__unclassified_o__Capnodiales	B__Megasphaera	0.845154	0.0341094	Positive
F__unclassified_o__Capnodiales	B__Monoglobus	-0.845154	0.0341094	Negative
F__unclassified_o__Capnodiales	B__norank_f__Atopobiaceae	-0.845154	0.0341094	Negative
F__unclassified_o__Capnodiales	B__norank_f__Ruminococcaceae	-0.845154	0.0341094	Negative
F__unclassified_o__Capnodiales	B__Phascolarctobacterium	0.845154	0.0341094	Positive
F__unclassified_o__Capnodiales	B__Sarcina	-0.845154	0.0341094	Negative
F__unclassified_o__Capnodiales	B__UCG-009	-0.845154	0.0341094	Negative
F__unclassified_o__Capnodiales	B__unclassified_f__Oscillospiraceae	-0.845154	0.0341094	Negative
F__unclassified_o__Capnodiales	F__Saccharomyces	0.826184	0.0426922	Positive
F__unclassified_o__GS11	F__Archaeorhizomyces	1	0	Positive
F__unclassified_o__GS11	F__Cercophora	1	0	Positive
F__unclassified_o__GS11	F__Nigrospora	1	0	Positive
F__unclassified_o__GS11	F__unclassified_f__Hyaloscyphaceae	1	0	Positive
F__unclassified_o__Helotiales	F__Gibberella	0.89326	0.0164822	Positive
F__unclassified_o__Helotiales	F__Tausonia	0.935484	0.00610923	Positive
F__unclassified_o__Helotiales	F__Trichosporon	0.826184	0.0426922	Positive
F__unclassified_o__Helotiales	F__unclassified_o__Hypocreales	0.831655	0.0401244	Positive
F__unclassified_o__Hypocreales	B__Clostridium_sensu_stricto_1	-0.840668	0.0360576	Negative
F__unclassified_o__Hypocreales	B__Collinsella	-0.811679	0.0498576	Negative
F__unclassified_o__Hypocreales	B__Family_XIII_AD3011_group	-0.898645	0.0148886	Negative
F__unclassified_o__Hypocreales	B__Lachnospiraceae_NK4A136_group	0.840668	0.0360576	Positive
F__unclassified_o__Hypocreales	B__Lactobacillus	0.840668	0.0360576	Positive
F__unclassified_o__Hypocreales	B__Prevotella	0.840668	0.0360576	Positive
F__unclassified_o__Hypocreales	F__unclassified_o__Saccharomycetales	0.898645	0.0148886	Positive
F__unclassified_o__Pleosporales	B__Christensenellaceae_R-7_group	-0.927634	0.00766584	Negative
F__unclassified_o__Pleosporales	B__Coriobacteriaceae_UCG-003	-0.927634	0.00766584	Negative
F__unclassified_o__Pleosporales	B__Desulfovibrio	0.811679	0.0498576	Positive
F__unclassified_o__Pleosporales	B__Escherichia-Shigella	0.927634	0.00766584	Positive
F__unclassified_o__Pleosporales	B__Lachnoclostridium	0.927634	0.00766584	Positive
F__unclassified_o__Pleosporales	B__Lachnospiraceae_UCG-007	-0.811679	0.0498576	Negative
F__unclassified_o__Pleosporales	B__Marvinbryantia	-0.811679	0.0498576	Negative
F__unclassified_o__Pleosporales	B__NK4A214_group	-0.811679	0.0498576	Negative
F__unclassified_o__Pleosporales	B__norank_f__Atopobiaceae	-0.811679	0.0498576	Negative
F__unclassified_o__Pleosporales	B__norank_f__norank_o__RF39	-0.898645	0.0148886	Negative
F__unclassified_o__Pleosporales	B__norank_f__Ruminococcaceae	-0.840668	0.0360576	Negative
F__unclassified_o__Pleosporales	B__norank_f__UCG-010	-0.985611	0.000309086	Negative
F__unclassified_o__Pleosporales	B__Olsenella	-0.927634	0.00766584	Negative
F__unclassified_o__Pleosporales	B__Rikenellaceae_RC9_gut_group	-0.811679	0.0498576	Negative
F__unclassified_o__Pleosporales	B__Sarcina	-0.927634	0.00766584	Negative
F__unclassified_o__Pleosporales	B__UCG-005	-0.985611	0.000309086	Negative
F__unclassified_o__Pleosporales	B__unclassified_f__Oscillospiraceae	-0.927634	0.00766584	Negative
F__unclassified_o__Pleosporales	F__Alternaria	0.927634	0.00766584	Positive
F__unclassified_o__Saccharomycetales	B__Catenibacterium	-0.885714	0.0188455	Negative
F__unclassified_o__Saccharomycetales	B__Clostridium_sensu_stricto_1	-0.942857	0.00480466	Negative
F__unclassified_o__Saccharomycetales	B__Collinsella	-0.942857	0.00480466	Negative
F__unclassified_o__Saccharomycetales	B__Family_XIII_AD3011_group	-1	0	Negative
F__unclassified_o__Saccharomycetales	B__NK4A214_group	-0.885714	0.0188455	Negative
F__unclassified_p__Ascomycota	B__Family_XIII_AD3011_group	-0.828571	0.0415627	Negative
F__unclassified_p__Ascomycota	B__Lachnospiraceae_NK4A136_group	0.885714	0.0188455	Positive
F__unclassified_p__Ascomycota	B__Lactobacillus	0.885714	0.0188455	Positive
F__unclassified_p__Ascomycota	B__Prevotella	0.885714	0.0188455	Positive
F__unclassified_p__Ascomycota	F__unclassified_o__Helotiales	0.819689	0.0458371	Positive
F__unclassified_p__Ascomycota	F__unclassified_o__Hypocreales	0.985611	0.000309086	Positive
F__unclassified_p__Ascomycota	F__unclassified_o__Saccharomycetales	0.828571	0.0415627	Positive
F__Vishniacozyma	B__Fusobacterium	0.898027	0.0150677	Positive
F__Vishniacozyma	B__Monoglobus	-0.941124	0.00509754	Negative
F__Vishniacozyma	B__norank_f__Erysipelotrichaceae	-0.880406	0.0205987	Negative
F__Vishniacozyma	B__norank_f__Muribaculaceae	-0.880406	0.0205987	Negative
F__Vishniacozyma	F__unclassified_o__Capnodiales	0.898027	0.0150677	Positive
F__Wallemia	B__Agathobacter	-0.828571	0.0415627	Negative
F__Wallemia	B__Anaerostipes	-0.880406	0.0205987	Negative
F__Wallemia	B__Blautia	-0.828571	0.0415627	Negative
F__Wallemia	B__Coprococcus	-0.885714	0.0188455	Negative
F__Wallemia	B__Faecalibacterium	-0.942857	0.00480466	Negative
F__Wallemia	B__Fusicatenibacter	-0.811679	0.0498576	Negative
F__Wallemia	B__Oribacterium	-0.885714	0.0188455	Negative
F__Wallemia	B__Selenomonas	-0.941124	0.00509754	Negative
F__Wallemia	B__Streptococcus	-0.828571	0.0415627	Negative
F__Wallemia	B__unclassified_f__Lachnospiraceae	-0.885714	0.0188455	Negative
F__Wallemia	F__Fusarium	-0.942857	0.00480466	Negative
F__Wallemia	F__Pseudeurotium	-0.927634	0.00766584	Negative
F__Xeromyces	B__Fusobacterium	-0.823193	0.0441274	Negative
F__Xeromyces	B__Phascolarctobacterium	-0.811679	0.0498576	Negative
F__Xeromyces	F__Botrytis	0.954864	0.00300995	Positive
F__Xeromyces	F__Cryptococcus_f__Tremellaceae	-0.811679	0.0498576	Negative
F__Xeromyces	F__Saccharomyces	-0.924062	0.00843099	Negative
F__Xeromyces	F__unclassified_o__Capnodiales	-0.823193	0.0441274	Negative
